# Supplementary material for: 3-[(1-Benzyl-1H-1,2,3-triazol-5-yl)meth­yl]-6-bromo-2-phenyl-3H-imidazo[4,5-b]pyridine
Source: Acta Crystallogr Sect E Struct Rep Online. 2011 Mar 15;67(Pt 4):o890–1. doi: 10.1107/S1600536811009123 (PMC3099998; doi:10.1107/S1600536811009123)
Supplement: Supplementary file 1 [file e-67-0o890-sup1.cif]

##############################################################################
###                                                                        ###
###        Electronic paper (Acta Crystallographica Section E)             ###
###                                                                        ###
##############################################################################
#                                                                            #
# This CIF contains the data in a paper accepted for publication in Acta     #
# Crystallographica Section E. It conforms to the requirements of Notes      #
# for Authors for Section E, and has been peer reviewed under the auspices   #
# of the IUCr Commission on Journals.                                        #
#                                                                            #
# Full details of the Crystallographic Information File format               #
# are given in the paper "The Crystallographic Information File (CIF):       #
# a New Standard Archive File for Crystallography" by S. R. Hall, F. H.      #
# Allen and I. D. Brown [Acta Cryst. (1991), A47, 655-685].                  #
#                                                                            #
# The current version of the core CIF dictionary is obtainable from          #
# ftp://ftp.iucr.org/pub/cif_core.dic. The current version number is 2.4.    #
#                                                                            #
# Software is freely available for graphical display of the structure(s) in  #
# this CIF.  For information consult the CIF home page http://www.iucr.org/  #
# cif/home.html                                                              #
#                                                                            #
# This file may be used for bona fide research purposes within the           #
# scientific community so long as proper attribution is given to the journal # 
# article from which it was obtained.                                        #
#                                                                            #
##############################################################################
                                             
data_I
_audit_creation_method     SHELXL-97
_chemical_name_systematic
;
3-[(1-Benzyl-1<i>H</i>-1,2,3-triazol-5-yl)methyl]-6-bromo-2-phenyl-
3<i>H</i>-imidazo[4,5-<i>b</i>]pyridine
;
_chemical_name_common     ?
_chemical_formula_moiety     'C22 H17 Br N6'
_chemical_formula_sum     'C22 H17 Br N6'
_chemical_formula_iupac     'C22 H17 Br N6'
_chemical_formula_weight     445.33
_chemical_melting_point     ?
_symmetry_cell_setting     monoclinic
_symmetry_space_group_name_H-M     'P 21/c'
_symmetry_space_group_name_Hall     '-P 2ybc'
loop_
    _symmetry_equiv_pos_as_xyz
    'x, y, z'
    '-x, y+1/2, -z+1/2'
    '-x, -y, -z'
    'x, -y-1/2, z-1/2'
_cell_length_a     41.122(6)
_cell_length_b     5.8358(10)
_cell_length_c     15.988(3)
_cell_angle_alpha     90
_cell_angle_beta     93.922(6)
_cell_angle_gamma     90
_cell_volume     3827.8(11)
_cell_formula_units_Z     8
_cell_measurement_reflns_used     8098
_cell_measurement_theta_min     2.5
_cell_measurement_theta_max     26.0
_cell_measurement_temperature     93.0(5)
_exptl_crystal_description     lath
_exptl_crystal_colour     colourless
_exptl_crystal_size_max     0.32
_exptl_crystal_size_mid     0.05
_exptl_crystal_size_min     0.01
_exptl_crystal_density_diffrn     1.545
_exptl_crystal_density_meas     ?
_exptl_crystal_density_method     'not measured'
_exptl_crystal_F_000     1808
_exptl_absorpt_coefficient_mu     2.170
_exptl_absorpt_correction_type     multi-scan
_exptl_absorpt_process_details     '(SCALEPACK; Otwinowski & Minor, 1997)'
_exptl_absorpt_correction_T_min     0.878
_exptl_absorpt_correction_T_max     0.979
_exptl_special_details
;
;
_diffrn_ambient_temperature     93.0(5)
_diffrn_radiation_type     MoK\a
_diffrn_radiation_wavelength     0.71073
_diffrn_radiation_source     'fine-focus sealed tube'
_diffrn_radiation_monochromator     graphite
_diffrn_measurement_device     'Nonius KappaCCD'
_diffrn_measurement_method     ' \w and \f'
_diffrn_detector_area_resol_mean     ?
_diffrn_reflns_number     14153
_diffrn_reflns_av_R_equivalents     0.0881
_diffrn_reflns_av_sigmaI/netI     0.1091
_diffrn_reflns_theta_min     2.6
_diffrn_reflns_theta_max     26.0
_diffrn_reflns_theta_full     25.00
_diffrn_measured_fraction_theta_max     0.999
_diffrn_measured_fraction_theta_full     0.999
_diffrn_reflns_limit_h_min     -50
_diffrn_reflns_limit_h_max     50
_diffrn_reflns_limit_k_min     -7
_diffrn_reflns_limit_k_max     7
_diffrn_reflns_limit_l_min     -19
_diffrn_reflns_limit_l_max     19
_diffrn_standards_number     ?
_diffrn_standards_interval_count     ?
_diffrn_standards_interval_time     ?
_diffrn_standards_decay_%     ?
_refine_special_details
;
Refinement of <i>F</i>^2^ against ALL reflections. The weighted <i>R</i>-factor
<i>wR</i> and goodness of fit <i>S</i> are based on <i>F</i>^2^, conventional
<i>R</i>-factors <i>R</i> are based on <i>F</i>, with <i>F</i> set to zero for
negative <i>F</i>^2^. The threshold expression of <i>F</i>^2^ >
2\s(<i>F</i>^2^) is used only for calculating <i>R</i>-factors(gt) <i>etc</i>.
and is not relevant to the choice of reflections for refinement.
<i>R</i>-factors based on <i>F</i>^2^ are statistically about twice as large
as those based on <i>F</i>, and <i>R</i>- factors based on ALL data will be
even larger.
;
_reflns_number_total     7510
_reflns_number_gt     4016
_reflns_threshold_expression     I>2\s(I)
_refine_ls_structure_factor_coef     Fsqd
_refine_ls_matrix_type     full
_refine_ls_R_factor_all     0.1264
_refine_ls_R_factor_gt     0.0484
_refine_ls_wR_factor_gt     0.0857
_refine_ls_wR_factor_ref     0.1090
_refine_ls_goodness_of_fit_ref     0.960
_refine_ls_restrained_S_all     0.960
_refine_ls_number_reflns     7510
_refine_ls_number_parameters     524
_refine_ls_number_restraints     0
_refine_ls_hydrogen_treatment     constr
_refine_ls_weighting_scheme     calc
_refine_ls_weighting_details
         'calc w=1/[\s^2^(Fo^2^)+(0.0383P)^2^+0.0000P] where P=(Fo^2^+2Fc^2^)/3'
_atom_sites_solution_hydrogens     geom
_atom_sites_solution_primary     direct
_atom_sites_solution_secondary     difmap
_refine_ls_shift/su_max     0.002
_refine_ls_shift/su_mean     0.000
_refine_diff_density_max     0.366
_refine_diff_density_min     -0.434
_refine_ls_extinction_method     'SHELXL97 (Sheldrick, 2008)'
_refine_ls_extinction_coef     0.00033(9)
_refine_ls_extinction_expression
                                  'Fc^*^=kFc[1+0.001xFc^2^\l^3^/sin(2\q)]^-1/4^'
loop_
    _atom_type_symbol
    _atom_type_description
    _atom_type_scat_dispersion_real
    _atom_type_scat_dispersion_imag
    _atom_type_scat_source
    'C' 'C' 0.0033 0.0016
                         'International Tables Vol C Tables 4.2.6.8 and 6.1.1.4'
    'H' 'H' 0.0000 0.0000
                         'International Tables Vol C Tables 4.2.6.8 and 6.1.1.4'
    'Br' 'Br' -0.2901 2.4595
                         'International Tables Vol C Tables 4.2.6.8 and 6.1.1.4'
    'N' 'N' 0.0061 0.0033
                         'International Tables Vol C Tables 4.2.6.8 and 6.1.1.4'
_computing_data_collection     'COLLECT (Nonius, 2000)'
_computing_cell_refinement     'SCALEPACK (Otwinowski & Minor, 1997)'
_computing_data_reduction     'DENZO and SCALEPACK (Otwinowski & Minor, 1997)'
_computing_structure_solution     'SIR97 (Altomare  <i>et al.</i>, 1999)'
_computing_structure_refinement     'SHELXL97 (Sheldrick, 2008)'
_computing_molecular_graphics
;
ORTEPIII (Burnett & Johnson, 1996), ORTEP-3 for Windows (Farrugia,
1997) and
PLATON (Spek, 2009)'
;
_computing_publication_material     'SHELXL97 (Sheldrick, 2008)'
loop_
    _atom_site_type_symbol
    _atom_site_label
    _atom_site_fract_x
    _atom_site_fract_y
    _atom_site_fract_z
    _atom_site_U_iso_or_equiv
    _atom_site_adp_type
    _atom_site_calc_flag
    _atom_site_refinement_flags
    _atom_site_occupancy
    _atom_site_disorder_assembly
    _atom_site_disorder_group
    Br Br1 0.989447(10) -0.09151(9) 0.32192(3) 0.03656(17) Uani d . 1 . .
    N N1 0.90534(7) 0.0612(6) 0.4335(2) 0.0193(8) Uani d . 1 . .
    N N2 0.94688(8) 0.5152(6) 0.5460(2) 0.0230(9) Uani d . 1 . .
    N N3 0.89663(7) 0.3576(5) 0.5350(2) 0.0187(8) Uani d . 1 . .
    N N4 0.81767(8) 0.8153(6) 0.4658(2) 0.0207(9) Uani d . 1 . .
    N N5 0.79371(7) 0.6850(6) 0.4916(2) 0.0194(8) Uani d . 1 . .
    N N6 0.80743(7) 0.4880(5) 0.5204(2) 0.0149(8) Uani d . 1 . .
    C C1 0.92866(9) -0.0255(7) 0.3886(3) 0.0219(11) Uani d . 1 . .
    H H1 0.9233 -0.1522 0.3530 0.026 Uiso calc R 1 . .
    C C2 0.96043(9) 0.0590(7) 0.3909(3) 0.0252(11) Uani d . 1 . .
    C C3 0.97024(10) 0.2447(7) 0.4406(3) 0.0248(12) Uani d . 1 . .
    H H3 0.9918 0.3045 0.4420 0.030 Uiso calc R 1 . .
    C C4 0.94644(10) 0.3375(7) 0.4886(3) 0.0208(11) Uani d . 1 . .
    C C5 0.91541(9) 0.2381(7) 0.4805(3) 0.0179(10) Uani d . 1 . .
    C C6 0.91729(9) 0.5220(7) 0.5727(3) 0.0193(10) Uani d . 1 . .
    C C7 0.90790(9) 0.6912(7) 0.6361(3) 0.0177(10) Uani d . 1 . .
    C C8 0.92746(9) 0.8867(7) 0.6463(3) 0.0231(11) Uani d . 1 . .
    H H8 0.9456 0.9056 0.6133 0.028 Uiso calc R 1 . .
    C C9 0.92049(10) 1.0533(7) 0.7044(3) 0.0260(11) Uani d . 1 . .
    H H9 0.9343 1.1832 0.7123 0.031 Uiso calc R 1 . .
    C C10 0.89335(10) 1.0306(7) 0.7510(3) 0.0259(11) Uani d . 1 . .
    H H10 0.8880 1.1478 0.7890 0.031 Uiso calc R 1 . .
    C C11 0.87404(10) 0.8355(8) 0.7419(3) 0.0280(11) Uani d . 1 . .
    H H11 0.8557 0.8181 0.7743 0.034 Uiso calc R 1 . .
    C C12 0.88160(10) 0.6658(8) 0.6852(3) 0.0269(11) Uani d . 1 . .
    H H12 0.8686 0.5312 0.6801 0.032 Uiso calc R 1 . .
    C C13 0.86240(8) 0.2979(7) 0.5432(3) 0.0194(10) Uani d . 1 . .
    H H13A 0.8591 0.2613 0.6025 0.023 Uiso calc R 1 . .
    H H13B 0.8568 0.1599 0.5092 0.023 Uiso calc R 1 . .
    C C14 0.84022(9) 0.4920(7) 0.5147(2) 0.0167(10) Uani d . 1 . .
    C C15 0.84631(9) 0.7005(7) 0.4797(3) 0.0179(10) Uani d . 1 . .
    H H15 0.8672 0.7559 0.4672 0.021 Uiso calc R 1 . .
    C C16 0.78661(9) 0.3022(7) 0.5469(3) 0.0178(10) Uani d . 1 . .
    H H16A 0.7914 0.1619 0.5151 0.021 Uiso calc R 1 . .
    H H16B 0.7635 0.3435 0.5328 0.021 Uiso calc R 1 . .
    C C17 0.79114(9) 0.2506(7) 0.6397(3) 0.0176(10) Uani d . 1 . .
    C C18 0.80353(8) 0.4096(7) 0.6972(2) 0.0191(9) Uani d . 1 . .
    H H18 0.8103 0.5550 0.6781 0.023 Uiso calc R 1 . .
    C C19 0.80625(9) 0.3609(7) 0.7828(3) 0.0224(10) Uani d . 1 . .
    H H19 0.8152 0.4709 0.8217 0.027 Uiso calc R 1 . .
    C C20 0.79574(9) 0.1489(7) 0.8105(3) 0.0261(11) Uani d . 1 . .
    H H20 0.7974 0.1133 0.8686 0.031 Uiso calc R 1 . .
    C C21 0.78273(9) -0.0108(7) 0.7529(3) 0.0235(10) Uani d . 1 . .
    H H21 0.7753 -0.1546 0.7718 0.028 Uiso calc R 1 . .
    C C22 0.78062(9) 0.0389(7) 0.6684(2) 0.0199(10) Uani d . 1 . .
    H H22 0.7719 -0.0716 0.6294 0.024 Uiso calc R 1 . .
    Br Br2 0.504814(10) 1.09139(8) 1.17516(3) 0.03284(16) Uani d . 1 . .
    N N7 0.59172(7) 0.9600(6) 1.0742(2) 0.0224(9) Uani d . 1 . .
    N N8 0.55365(8) 0.5067(6) 0.9533(2) 0.0220(9) Uani d . 1 . .
    N N9 0.60306(7) 0.6754(6) 0.9706(2) 0.0197(8) Uani d . 1 . .
    N N10 0.68098(8) 0.2184(6) 1.0476(2) 0.0225(9) Uani d . 1 . .
    N N11 0.70526(7) 0.3468(6) 1.0243(2) 0.0201(9) Uani d . 1 . .
    N N12 0.69174(7) 0.5464(5) 0.9948(2) 0.0170(8) Uani d . 1 . .
    C C23 0.56715(9) 1.0389(7) 1.1175(3) 0.0241(11) Uani d . 1 . .
    H H23 0.5713 1.1634 1.1550 0.029 Uiso calc R 1 . .
    C C24 0.53579(9) 0.9465(7) 1.1099(3) 0.0224(11) Uani d . 1 . .
    C C25 0.52746(9) 0.7637(7) 1.0584(3) 0.0249(12) Uani d . 1 . .
    H H25 0.5062 0.6992 1.0544 0.030 Uiso calc R 1 . .
    C C26 0.55258(9) 0.6800(7) 1.0124(3) 0.0209(11) Uani d . 1 . .
    C C27 0.58294(9) 0.7867(7) 1.0236(3) 0.0193(10) Uani d . 1 . .
    C C28 0.58399(9) 0.5082(7) 0.9293(3) 0.0191(10) Uani d . 1 . .
    C C29 0.59501(9) 0.3528(7) 0.8654(3) 0.0194(10) Uani d . 1 . .
    C C30 0.57769(9) 0.1458(7) 0.8524(3) 0.0215(11) Uani d . 1 . .
    H H30 0.5599 0.1129 0.8852 0.026 Uiso calc R 1 . .
    C C31 0.58624(10) -0.0106(7) 0.7924(3) 0.0239(11) Uani d . 1 . .
    H H31 0.5742 -0.1485 0.7840 0.029 Uiso calc R 1 . .
    C C32 0.61243(10) 0.0343(8) 0.7446(3) 0.0282(12) Uani d . 1 . .
    H H32 0.6185 -0.0741 0.7042 0.034 Uiso calc R 1 . .
    C C33 0.62961(10) 0.2366(7) 0.7558(3) 0.0268(12) Uani d . 1 . .
    H H33 0.6473 0.2682 0.7225 0.032 Uiso calc R 1 . .
    C C34 0.62105(9) 0.3933(7) 0.8154(3) 0.0232(10) Uani d . 1 . .
    H H34 0.6331 0.5315 0.8225 0.028 Uiso calc R 1 . .
    C C35 0.63732(8) 0.7354(6) 0.9684(3) 0.0203(10) Uani d . 1 . .
    H H35A 0.6421 0.8705 1.0047 0.024 Uiso calc R 1 . .
    H H35B 0.6419 0.7776 0.9104 0.024 Uiso calc R 1 . .
    C C36 0.65910(9) 0.5413(7) 0.9975(2) 0.0167(10) Uani d . 1 . .
    C C37 0.65276(10) 0.3341(7) 1.0321(3) 0.0203(10) Uani d . 1 . .
    H H37 0.6318 0.2795 1.0435 0.024 Uiso calc R 1 . .
    C C38 0.71226(9) 0.7200(6) 0.9582(3) 0.0175(10) Uani d . 1 . .
    H H38A 0.7351 0.7008 0.9812 0.021 Uiso calc R 1 . .
    H H38B 0.7048 0.8743 0.9741 0.021 Uiso calc R 1 . .
    C C39 0.71105(9) 0.7025(7) 0.8641(3) 0.0160(10) Uani d . 1 . .
    C C40 0.72190(9) 0.5023(7) 0.8270(3) 0.0222(10) Uani d . 1 . .
    H H40 0.7306 0.3811 0.8612 0.027 Uiso calc R 1 . .
    C C41 0.71999(10) 0.4796(7) 0.7407(3) 0.0260(11) Uani d . 1 . .
    H H41 0.7272 0.3423 0.7159 0.031 Uiso calc R 1 . .
    C C42 0.70759(9) 0.6569(7) 0.6903(3) 0.0268(11) Uani d . 1 . .
    H H42 0.7064 0.6414 0.6310 0.032 Uiso calc R 1 . .
    C C43 0.69698(9) 0.8569(7) 0.7266(3) 0.0245(11) Uani d . 1 . .
    H H43 0.6887 0.9792 0.6923 0.029 Uiso calc R 1 . .
    C C44 0.69857(9) 0.8778(7) 0.8139(3) 0.0209(10) Uani d . 1 . .
    H H44 0.6910 1.0139 0.8388 0.025 Uiso calc R 1 . .
loop_
    _atom_site_aniso_label
    _atom_site_aniso_U_11
    _atom_site_aniso_U_22
    _atom_site_aniso_U_33
    _atom_site_aniso_U_12
    _atom_site_aniso_U_13
    _atom_site_aniso_U_23
    Br1 0.0235(3) 0.0446(3) 0.0428(4) -0.0063(2) 0.0115(2) -0.0184(3)
    N1 0.0119(18) 0.019(2) 0.027(2) -0.0002(16) 0.0013(15) -0.0017(18)
    N2 0.020(2) 0.023(2) 0.026(2) -0.0010(16) -0.0012(16) -0.0046(18)
    N3 0.0155(18) 0.018(2) 0.023(2) 0.0021(15) 0.0017(15) -0.0005(17)
    N4 0.022(2) 0.0176(19) 0.022(2) -0.0036(17) 0.0022(16) -0.0014(17)
    N5 0.0189(19) 0.016(2) 0.023(2) 0.0011(16) 0.0019(16) 0.0037(17)
    N6 0.0142(18) 0.0159(19) 0.015(2) 0.0010(15) 0.0028(14) 0.0025(16)
    C1 0.022(2) 0.019(3) 0.024(3) -0.0044(19) -0.0015(19) 0.000(2)
    C2 0.019(2) 0.032(3) 0.025(3) -0.001(2) 0.0027(19) 0.004(2)
    C3 0.019(2) 0.020(3) 0.034(3) -0.005(2) 0.002(2) -0.002(2)
    C4 0.020(2) 0.016(3) 0.026(3) -0.0012(19) 0.000(2) 0.002(2)
    C5 0.015(2) 0.018(3) 0.020(3) 0.0010(19) 0.0035(19) 0.002(2)
    C6 0.014(2) 0.019(2) 0.024(3) -0.0004(19) -0.0035(19) 0.001(2)
    C7 0.012(2) 0.019(2) 0.022(3) 0.0027(19) -0.0028(18) 0.002(2)
    C8 0.020(2) 0.023(3) 0.026(3) 0.002(2) -0.0028(19) 0.002(2)
    C9 0.026(3) 0.024(3) 0.028(3) 0.001(2) -0.007(2) 0.003(2)
    C10 0.031(3) 0.019(3) 0.027(3) 0.011(2) -0.007(2) -0.002(2)
    C11 0.025(3) 0.034(3) 0.025(3) 0.008(2) -0.001(2) -0.001(2)
    C12 0.020(2) 0.027(3) 0.033(3) -0.003(2) -0.001(2) 0.001(2)
    C13 0.011(2) 0.020(2) 0.028(3) -0.0005(18) 0.0003(18) 0.002(2)
    C14 0.014(2) 0.020(2) 0.016(2) -0.0026(18) 0.0027(17) 0.000(2)
    C15 0.016(2) 0.020(2) 0.018(3) -0.0009(19) 0.0008(18) 0.002(2)
    C16 0.015(2) 0.017(2) 0.022(3) -0.0040(18) 0.0037(18) 0.001(2)
    C17 0.014(2) 0.019(3) 0.020(3) 0.0029(19) 0.0027(18) 0.005(2)
    C18 0.020(2) 0.017(2) 0.021(2) 0.003(2) 0.0032(17) 0.003(2)
    C19 0.025(2) 0.023(3) 0.019(3) 0.002(2) 0.0018(18) -0.003(2)
    C20 0.031(3) 0.029(3) 0.019(3) 0.006(2) 0.005(2) 0.005(2)
    C21 0.026(2) 0.020(2) 0.026(3) 0.003(2) 0.0075(19) 0.004(2)
    C22 0.021(2) 0.021(3) 0.018(3) 0.0045(19) 0.0022(18) -0.002(2)
    Br2 0.0237(3) 0.0376(3) 0.0383(3) -0.0037(2) 0.0099(2) -0.0134(3)
    N7 0.0176(19) 0.020(2) 0.030(2) -0.0009(16) 0.0006(16) -0.0009(18)
    N8 0.0173(19) 0.021(2) 0.028(2) -0.0014(16) 0.0045(16) -0.0017(18)
    N9 0.0118(18) 0.0175(19) 0.030(2) -0.0006(15) 0.0024(16) -0.0015(18)
    N10 0.022(2) 0.024(2) 0.022(2) -0.0012(17) -0.0017(16) -0.0006(17)
    N11 0.0177(19) 0.024(2) 0.019(2) 0.0032(16) 0.0003(15) 0.0009(17)
    N12 0.0152(18) 0.015(2) 0.021(2) -0.0028(15) 0.0001(14) -0.0006(16)
    C23 0.025(2) 0.026(3) 0.022(3) -0.002(2) 0.0024(19) -0.004(2)
    C24 0.019(2) 0.021(3) 0.028(3) -0.003(2) 0.0066(19) -0.001(2)
    C25 0.013(2) 0.035(3) 0.028(3) -0.006(2) 0.0061(19) -0.005(2)
    C26 0.018(2) 0.022(3) 0.023(3) -0.0026(19) 0.0015(19) 0.002(2)
    C27 0.015(2) 0.017(2) 0.026(3) -0.0008(19) 0.0001(19) 0.001(2)
    C28 0.019(2) 0.016(2) 0.022(3) -0.0010(19) 0.0018(19) 0.002(2)
    C29 0.015(2) 0.019(3) 0.024(3) 0.0018(19) -0.0043(19) -0.001(2)
    C30 0.016(2) 0.025(3) 0.023(3) 0.005(2) 0.0013(18) 0.005(2)
    C31 0.026(3) 0.020(3) 0.025(3) 0.000(2) -0.005(2) -0.001(2)
    C32 0.027(3) 0.031(3) 0.025(3) 0.009(2) -0.003(2) -0.005(2)
    C33 0.022(2) 0.031(3) 0.028(3) 0.007(2) 0.002(2) 0.002(2)
    C34 0.022(2) 0.021(3) 0.027(3) 0.000(2) -0.0028(19) 0.001(2)
    C35 0.018(2) 0.013(2) 0.030(3) -0.0042(19) 0.0022(19) -0.001(2)
    C36 0.015(2) 0.016(3) 0.020(3) -0.0010(18) 0.0005(17) -0.003(2)
    C37 0.015(2) 0.024(3) 0.022(3) -0.0022(19) 0.0019(18) -0.001(2)
    C38 0.011(2) 0.017(2) 0.024(3) -0.0059(18) -0.0010(18) -0.001(2)
    C39 0.016(2) 0.017(2) 0.015(3) -0.0036(19) 0.0006(18) -0.001(2)
    C40 0.023(2) 0.023(2) 0.021(3) 0.0011(19) 0.0050(19) 0.001(2)
    C41 0.030(3) 0.017(2) 0.032(3) -0.001(2) 0.009(2) -0.003(2)
    C42 0.029(3) 0.032(3) 0.019(3) -0.005(2) -0.001(2) -0.002(2)
    C43 0.023(2) 0.018(3) 0.033(3) 0.0011(19) 0.000(2) 0.004(2)
    C44 0.022(2) 0.018(2) 0.022(3) -0.003(2) -0.0002(18) -0.003(2)
_geom_special_details
;
All s.u.'s (except the s.u. in the dihedral angle between two l.s. planes) are
estimated using the full covariance matrix. The cell s.u.'s are taken into
account individually in the estimation of s.u.'s in distances, angles and
torsion angles; correlations between s.u.'s in cell parameters are only used
when they are defined by crystal symmetry. An approximate (isotropic)
treatment of cell s.u.'s is used for estimating s.u.'s involving l.s. planes.
;
loop_
    _geom_bond_atom_site_label_1
    _geom_bond_atom_site_label_2
    _geom_bond_site_symmetry_2
    _geom_bond_distance
    _geom_bond_publ_flag
    Br1 C2 . 1.895(4) ?
    N1 C5 . 1.326(5) ?
    N1 C1 . 1.337(5) ?
    N2 C6 . 1.318(5) ?
    N2 C4 . 1.384(5) ?
    N3 C5 . 1.390(5) ?
    N3 C6 . 1.392(5) ?
    N3 C13 . 1.465(4) ?
    N4 N5 . 1.332(4) ?
    N4 C15 . 1.360(4) ?
    N5 N6 . 1.348(4) ?
    N6 C14 . 1.358(4) ?
    N6 C16 . 1.462(4) ?
    C1 C2 . 1.395(5) ?
    C1 H1 . 0.9500 ?
    C2 C3 . 1.388(5) ?
    C3 C4 . 1.393(5) ?
    C3 H3 . 0.9500 ?
    C4 C5 . 1.400(5) ?
    C6 C7 . 1.484(6) ?
    C7 C12 . 1.388(6) ?
    C7 C8 . 1.399(5) ?
    C8 C9 . 1.388(5) ?
    C8 H8 . 0.9500 ?
    C9 C10 . 1.390(6) ?
    C9 H9 . 0.9500 ?
    C10 C11 . 1.390(6) ?
    C10 H10 . 0.9500 ?
    C11 C12 . 1.392(6) ?
    C11 H11 . 0.9500 ?
    C12 H12 . 0.9500 ?
    C13 C14 . 1.505(5) ?
    C13 H13A . 0.9900 ?
    C13 H13B . 0.9900 ?
    C14 C15 . 1.369(5) ?
    C15 H15 . 0.9500 ?
    C16 C17 . 1.513(5) ?
    C16 H16A . 0.9900 ?
    C16 H16B . 0.9900 ?
    C17 C18 . 1.379(5) ?
    C17 C22 . 1.396(5) ?
    C18 C19 . 1.395(5) ?
    C18 H18 . 0.9500 ?
    C19 C20 . 1.393(5) ?
    C19 H19 . 0.9500 ?
    C20 C21 . 1.392(5) ?
    C20 H20 . 0.9500 ?
    C21 C22 . 1.378(5) ?
    C21 H21 . 0.9500 ?
    C22 H22 . 0.9500 ?
    Br2 C24 . 1.899(4) ?
    N7 C27 . 1.330(5) ?
    N7 C23 . 1.345(5) ?
    N8 C28 . 1.330(5) ?
    N8 C26 . 1.387(5) ?
    N9 C27 . 1.386(5) ?
    N9 C28 . 1.390(5) ?
    N9 C35 . 1.454(4) ?
    N10 N11 . 1.322(4) ?
    N10 C37 . 1.351(5) ?
    N11 N12 . 1.361(4) ?
    N12 C36 . 1.346(4) ?
    N12 C38 . 1.466(4) ?
    C23 C24 . 1.395(5) ?
    C23 H23 . 0.9500 ?
    C24 C25 . 1.377(5) ?
    C25 C26 . 1.397(5) ?
    C25 H25 . 0.9500 ?
    C26 C27 . 1.396(5) ?
    C28 C29 . 1.461(5) ?
    C29 C34 . 1.400(5) ?
    C29 C30 . 1.411(5) ?
    C30 C31 . 1.387(5) ?
    C30 H30 . 0.9500 ?
    C31 C32 . 1.387(6) ?
    C31 H31 . 0.9500 ?
    C32 C33 . 1.381(6) ?
    C32 H32 . 0.9500 ?
    C33 C34 . 1.384(6) ?
    C33 H33 . 0.9500 ?
    C34 H34 . 0.9500 ?
    C35 C36 . 1.499(5) ?
    C35 H35A . 0.9900 ?
    C35 H35B . 0.9900 ?
    C36 C37 . 1.362(5) ?
    C37 H37 . 0.9500 ?
    C38 C39 . 1.505(5) ?
    C38 H38A . 0.9900 ?
    C38 H38B . 0.9900 ?
    C39 C44 . 1.377(5) ?
    C39 C40 . 1.397(5) ?
    C40 C41 . 1.382(5) ?
    C40 H40 . 0.9500 ?
    C41 C42 . 1.387(5) ?
    C41 H41 . 0.9500 ?
    C42 C43 . 1.387(6) ?
    C42 H42 . 0.9500 ?
    C43 C44 . 1.399(6) ?
    C43 H43 . 0.9500 ?
    C44 H44 . 0.9500 ?
loop_
    _geom_angle_atom_site_label_1
    _geom_angle_atom_site_label_2
    _geom_angle_atom_site_label_3
    _geom_angle_site_symmetry_1
    _geom_angle_site_symmetry_3
    _geom_angle
    _geom_angle_publ_flag
    C5 N1 C1 . . 113.1(3) ?
    C6 N2 C4 . . 105.5(3) ?
    C5 N3 C6 . . 105.6(3) ?
    C5 N3 C13 . . 121.0(3) ?
    C6 N3 C13 . . 133.4(3) ?
    N5 N4 C15 . . 108.6(3) ?
    N4 N5 N6 . . 107.0(3) ?
    N5 N6 C14 . . 110.9(3) ?
    N5 N6 C16 . . 119.5(3) ?
    C14 N6 C16 . . 129.5(3) ?
    N1 C1 C2 . . 123.9(4) ?
    N1 C1 H1 . . 118.1 ?
    C2 C1 H1 . . 118.1 ?
    C3 C2 C1 . . 121.7(4) ?
    C3 C2 Br1 . . 121.7(3) ?
    C1 C2 Br1 . . 116.5(3) ?
    C2 C3 C4 . . 115.6(4) ?
    C2 C3 H3 . . 122.2 ?
    C4 C3 H3 . . 122.2 ?
    N2 C4 C3 . . 132.7(4) ?
    N2 C4 C5 . . 110.0(4) ?
    C3 C4 C5 . . 117.3(4) ?
    N1 C5 N3 . . 125.4(4) ?
    N1 C5 C4 . . 128.5(4) ?
    N3 C5 C4 . . 106.1(4) ?
    N2 C6 N3 . . 112.9(4) ?
    N2 C6 C7 . . 122.0(4) ?
    N3 C6 C7 . . 125.1(4) ?
    C12 C7 C8 . . 119.0(4) ?
    C12 C7 C6 . . 124.4(4) ?
    C8 C7 C6 . . 116.6(4) ?
    C9 C8 C7 . . 120.4(4) ?
    C9 C8 H8 . . 119.8 ?
    C7 C8 H8 . . 119.8 ?
    C8 C9 C10 . . 120.1(4) ?
    C8 C9 H9 . . 119.9 ?
    C10 C9 H9 . . 119.9 ?
    C11 C10 C9 . . 119.7(4) ?
    C11 C10 H10 . . 120.1 ?
    C9 C10 H10 . . 120.1 ?
    C10 C11 C12 . . 120.0(4) ?
    C10 C11 H11 . . 120.0 ?
    C12 C11 H11 . . 120.0 ?
    C7 C12 C11 . . 120.7(4) ?
    C7 C12 H12 . . 119.7 ?
    C11 C12 H12 . . 119.7 ?
    N3 C13 C14 . . 111.1(3) ?
    N3 C13 H13A . . 109.4 ?
    C14 C13 H13A . . 109.4 ?
    N3 C13 H13B . . 109.4 ?
    C14 C13 H13B . . 109.4 ?
    H13A C13 H13B . . 108.0 ?
    N6 C14 C15 . . 104.7(3) ?
    N6 C14 C13 . . 123.4(4) ?
    C15 C14 C13 . . 132.0(4) ?
    N4 C15 C14 . . 108.9(4) ?
    N4 C15 H15 . . 125.5 ?
    C14 C15 H15 . . 125.5 ?
    N6 C16 C17 . . 113.3(3) ?
    N6 C16 H16A . . 108.9 ?
    C17 C16 H16A . . 108.9 ?
    N6 C16 H16B . . 108.9 ?
    C17 C16 H16B . . 108.9 ?
    H16A C16 H16B . . 107.7 ?
    C18 C17 C22 . . 119.0(4) ?
    C18 C17 C16 . . 122.3(4) ?
    C22 C17 C16 . . 118.5(4) ?
    C17 C18 C19 . . 121.2(4) ?
    C17 C18 H18 . . 119.4 ?
    C19 C18 H18 . . 119.4 ?
    C20 C19 C18 . . 119.1(4) ?
    C20 C19 H19 . . 120.4 ?
    C18 C19 H19 . . 120.4 ?
    C21 C20 C19 . . 119.9(4) ?
    C21 C20 H20 . . 120.1 ?
    C19 C20 H20 . . 120.1 ?
    C22 C21 C20 . . 120.2(4) ?
    C22 C21 H21 . . 119.9 ?
    C20 C21 H21 . . 119.9 ?
    C21 C22 C17 . . 120.5(4) ?
    C21 C22 H22 . . 119.7 ?
    C17 C22 H22 . . 119.7 ?
    C27 N7 C23 . . 113.0(3) ?
    C28 N8 C26 . . 105.4(3) ?
    C27 N9 C28 . . 106.2(3) ?
    C27 N9 C35 . . 121.4(3) ?
    C28 N9 C35 . . 132.3(3) ?
    N11 N10 C37 . . 108.7(3) ?
    N10 N11 N12 . . 106.5(3) ?
    C36 N12 N11 . . 110.8(3) ?
    C36 N12 C38 . . 129.1(3) ?
    N11 N12 C38 . . 119.8(3) ?
    N7 C23 C24 . . 123.0(4) ?
    N7 C23 H23 . . 118.5 ?
    C24 C23 H23 . . 118.5 ?
    C25 C24 C23 . . 122.8(4) ?
    C25 C24 Br2 . . 121.7(3) ?
    C23 C24 Br2 . . 115.5(3) ?
    C24 C25 C26 . . 115.0(4) ?
    C24 C25 H25 . . 122.5 ?
    C26 C25 H25 . . 122.5 ?
    N8 C26 C27 . . 110.1(4) ?
    N8 C26 C25 . . 132.3(4) ?
    C27 C26 C25 . . 117.6(4) ?
    N7 C27 N9 . . 125.4(4) ?
    N7 C27 C26 . . 128.4(4) ?
    N9 C27 C26 . . 106.2(4) ?
    N8 C28 N9 . . 112.1(4) ?
    N8 C28 C29 . . 122.7(4) ?
    N9 C28 C29 . . 125.2(4) ?
    C34 C29 C30 . . 117.3(4) ?
    C34 C29 C28 . . 125.5(4) ?
    C30 C29 C28 . . 117.2(4) ?
    C31 C30 C29 . . 121.1(4) ?
    C31 C30 H30 . . 119.5 ?
    C29 C30 H30 . . 119.5 ?
    C30 C31 C32 . . 120.0(4) ?
    C30 C31 H31 . . 120.0 ?
    C32 C31 H31 . . 120.0 ?
    C33 C32 C31 . . 120.0(4) ?
    C33 C32 H32 . . 120.0 ?
    C31 C32 H32 . . 120.0 ?
    C32 C33 C34 . . 120.1(4) ?
    C32 C33 H33 . . 119.9 ?
    C34 C33 H33 . . 119.9 ?
    C33 C34 C29 . . 121.5(4) ?
    C33 C34 H34 . . 119.2 ?
    C29 C34 H34 . . 119.2 ?
    N9 C35 C36 . . 111.7(3) ?
    N9 C35 H35A . . 109.3 ?
    C36 C35 H35A . . 109.3 ?
    N9 C35 H35B . . 109.3 ?
    C36 C35 H35B . . 109.3 ?
    H35A C35 H35B . . 107.9 ?
    N12 C36 C37 . . 104.6(4) ?
    N12 C36 C35 . . 123.3(4) ?
    C37 C36 C35 . . 132.1(4) ?
    N10 C37 C36 . . 109.4(4) ?
    N10 C37 H37 . . 125.3 ?
    C36 C37 H37 . . 125.3 ?
    N12 C38 C39 . . 111.8(3) ?
    N12 C38 H38A . . 109.3 ?
    C39 C38 H38A . . 109.3 ?
    N12 C38 H38B . . 109.3 ?
    C39 C38 H38B . . 109.3 ?
    H38A C38 H38B . . 107.9 ?
    C44 C39 C40 . . 119.4(4) ?
    C44 C39 C38 . . 121.1(4) ?
    C40 C39 C38 . . 119.5(4) ?
    C41 C40 C39 . . 120.4(4) ?
    C41 C40 H40 . . 119.8 ?
    C39 C40 H40 . . 119.8 ?
    C40 C41 C42 . . 120.1(4) ?
    C40 C41 H41 . . 120.0 ?
    C42 C41 H41 . . 120.0 ?
    C43 C42 C41 . . 119.9(4) ?
    C43 C42 H42 . . 120.1 ?
    C41 C42 H42 . . 120.1 ?
    C42 C43 C44 . . 119.8(4) ?
    C42 C43 H43 . . 120.1 ?
    C44 C43 H43 . . 120.1 ?
    C39 C44 C43 . . 120.4(4) ?
    C39 C44 H44 . . 119.8 ?
    C43 C44 H44 . . 119.8 ?
loop_
    _geom_torsion_atom_site_label_1
    _geom_torsion_atom_site_label_2
    _geom_torsion_atom_site_label_3
    _geom_torsion_atom_site_label_4
    _geom_torsion_site_symmetry_1
    _geom_torsion_site_symmetry_2
    _geom_torsion_site_symmetry_3
    _geom_torsion_site_symmetry_4
    _geom_torsion
    _geom_torsion_publ_flag
    C15 N4 N5 N6 . . . . -0.9(4) ?
    N4 N5 N6 C14 . . . . 1.1(4) ?
    N4 N5 N6 C16 . . . . -175.0(3) ?
    C5 N1 C1 C2 . . . . 0.4(6) ?
    N1 C1 C2 C3 . . . . -0.5(7) ?
    N1 C1 C2 Br1 . . . . 179.9(3) ?
    C1 C2 C3 C4 . . . . 0.9(6) ?
    Br1 C2 C3 C4 . . . . -179.5(3) ?
    C6 N2 C4 C3 . . . . -178.7(5) ?
    C6 N2 C4 C5 . . . . 0.7(5) ?
    C2 C3 C4 N2 . . . . 178.3(4) ?
    C2 C3 C4 C5 . . . . -1.1(6) ?
    C1 N1 C5 N3 . . . . -178.3(4) ?
    C1 N1 C5 C4 . . . . -0.8(6) ?
    C6 N3 C5 N1 . . . . 178.0(4) ?
    C13 N3 C5 N1 . . . . -1.7(6) ?
    C6 N3 C5 C4 . . . . 0.0(4) ?
    C13 N3 C5 C4 . . . . -179.7(3) ?
    N2 C4 C5 N1 . . . . -178.3(4) ?
    C3 C4 C5 N1 . . . . 1.2(7) ?
    N2 C4 C5 N3 . . . . -0.4(5) ?
    C3 C4 C5 N3 . . . . 179.1(4) ?
    C4 N2 C6 N3 . . . . -0.7(5) ?
    C4 N2 C6 C7 . . . . 179.7(4) ?
    C5 N3 C6 N2 . . . . 0.5(5) ?
    C13 N3 C6 N2 . . . . -179.9(4) ?
    C5 N3 C6 C7 . . . . -180.0(4) ?
    C13 N3 C6 C7 . . . . -0.4(7) ?
    N2 C6 C7 C12 . . . . -159.2(4) ?
    N3 C6 C7 C12 . . . . 21.3(6) ?
    N2 C6 C7 C8 . . . . 20.2(6) ?
    N3 C6 C7 C8 . . . . -159.3(4) ?
    C12 C7 C8 C9 . . . . -0.4(6) ?
    C6 C7 C8 C9 . . . . -179.8(4) ?
    C7 C8 C9 C10 . . . . -2.1(6) ?
    C8 C9 C10 C11 . . . . 2.8(6) ?
    C9 C10 C11 C12 . . . . -1.1(6) ?
    C8 C7 C12 C11 . . . . 2.2(6) ?
    C6 C7 C12 C11 . . . . -178.5(4) ?
    C10 C11 C12 C7 . . . . -1.5(6) ?
    C5 N3 C13 C14 . . . . -116.3(4) ?
    C6 N3 C13 C14 . . . . 64.2(6) ?
    N5 N6 C14 C15 . . . . -0.8(4) ?
    C16 N6 C14 C15 . . . . 174.8(4) ?
    N5 N6 C14 C13 . . . . 179.0(4) ?
    C16 N6 C14 C13 . . . . -5.4(6) ?
    N3 C13 C14 N6 . . . . -175.8(4) ?
    N3 C13 C14 C15 . . . . 3.9(6) ?
    N5 N4 C15 C14 . . . . 0.4(5) ?
    N6 C14 C15 N4 . . . . 0.2(4) ?
    C13 C14 C15 N4 . . . . -179.6(4) ?
    N5 N6 C16 C17 . . . . -114.4(4) ?
    C14 N6 C16 C17 . . . . 70.3(5) ?
    N6 C16 C17 C18 . . . . 22.8(5) ?
    N6 C16 C17 C22 . . . . -161.0(3) ?
    C22 C17 C18 C19 . . . . 1.2(6) ?
    C16 C17 C18 C19 . . . . 177.4(4) ?
    C17 C18 C19 C20 . . . . -1.1(6) ?
    C18 C19 C20 C21 . . . . 0.0(6) ?
    C19 C20 C21 C22 . . . . 0.9(6) ?
    C20 C21 C22 C17 . . . . -0.7(6) ?
    C18 C17 C22 C21 . . . . -0.3(6) ?
    C16 C17 C22 C21 . . . . -176.7(4) ?
    C37 N10 N11 N12 . . . . 0.7(4) ?
    N10 N11 N12 C36 . . . . -1.5(4) ?
    N10 N11 N12 C38 . . . . -175.6(3) ?
    C27 N7 C23 C24 . . . . 0.3(6) ?
    N7 C23 C24 C25 . . . . 1.1(7) ?
    N7 C23 C24 Br2 . . . . -178.4(3) ?
    C23 C24 C25 C26 . . . . -1.4(6) ?
    Br2 C24 C25 C26 . . . . 178.0(3) ?
    C28 N8 C26 C27 . . . . 0.0(5) ?
    C28 N8 C26 C25 . . . . 178.5(5) ?
    C24 C25 C26 N8 . . . . -177.9(4) ?
    C24 C25 C26 C27 . . . . 0.5(6) ?
    C23 N7 C27 N9 . . . . 178.7(4) ?
    C23 N7 C27 C26 . . . . -1.3(6) ?
    C28 N9 C27 N7 . . . . -179.6(4) ?
    C35 N9 C27 N7 . . . . 2.7(6) ?
    C28 N9 C27 C26 . . . . 0.5(5) ?
    C35 N9 C27 C26 . . . . -177.2(3) ?
    N8 C26 C27 N7 . . . . 179.7(4) ?
    C25 C26 C27 N7 . . . . 1.0(7) ?
    N8 C26 C27 N9 . . . . -0.3(5) ?
    C25 C26 C27 N9 . . . . -179.0(4) ?
    C26 N8 C28 N9 . . . . 0.3(5) ?
    C26 N8 C28 C29 . . . . -178.5(4) ?
    C27 N9 C28 N8 . . . . -0.5(5) ?
    C35 N9 C28 N8 . . . . 176.9(4) ?
    C27 N9 C28 C29 . . . . 178.3(4) ?
    C35 N9 C28 C29 . . . . -4.4(7) ?
    N8 C28 C29 C34 . . . . 155.2(4) ?
    N9 C28 C29 C34 . . . . -23.5(7) ?
    N8 C28 C29 C30 . . . . -24.1(6) ?
    N9 C28 C29 C30 . . . . 157.3(4) ?
    C34 C29 C30 C31 . . . . 0.0(6) ?
    C28 C29 C30 C31 . . . . 179.3(4) ?
    C29 C30 C31 C32 . . . . 0.7(6) ?
    C30 C31 C32 C33 . . . . -1.1(6) ?
    C31 C32 C33 C34 . . . . 0.9(6) ?
    C32 C33 C34 C29 . . . . -0.2(6) ?
    C30 C29 C34 C33 . . . . -0.3(6) ?
    C28 C29 C34 C33 . . . . -179.5(4) ?
    C27 N9 C35 C36 . . . . 115.4(4) ?
    C28 N9 C35 C36 . . . . -61.6(6) ?
    N11 N12 C36 C37 . . . . 1.7(4) ?
    C38 N12 C36 C37 . . . . 175.1(4) ?
    N11 N12 C36 C35 . . . . -179.4(4) ?
    C38 N12 C36 C35 . . . . -6.1(6) ?
    N9 C35 C36 N12 . . . . 174.2(4) ?
    N9 C35 C36 C37 . . . . -7.2(7) ?
    N11 N10 C37 C36 . . . . 0.4(5) ?
    N12 C36 C37 N10 . . . . -1.3(5) ?
    C35 C36 C37 N10 . . . . 179.9(4) ?
    C36 N12 C38 C39 . . . . -76.5(5) ?
    N11 N12 C38 C39 . . . . 96.3(4) ?
    N12 C38 C39 C44 . . . . 116.3(4) ?
    N12 C38 C39 C40 . . . . -61.8(5) ?
    C44 C39 C40 C41 . . . . -0.3(6) ?
    C38 C39 C40 C41 . . . . 177.8(3) ?
    C39 C40 C41 C42 . . . . 0.7(6) ?
    C40 C41 C42 C43 . . . . -0.3(6) ?
    C41 C42 C43 C44 . . . . -0.6(6) ?
    C40 C39 C44 C43 . . . . -0.5(6) ?
    C38 C39 C44 C43 . . . . -178.6(3) ?
    C42 C43 C44 C39 . . . . 1.0(6) ?
data_global
_journal_date_recd_electronic     2011-03-01
_journal_date_accepted     2011-03-09
_journal_name_full     'Acta Crystallographica, Section E'
_journal_year     2011
_journal_volume     67
_journal_issue      4
_journal_page_first     o890
_journal_page_last     o891
_journal_paper_category     QO
_journal_coeditor_code     DN2663
_publ_contact_author
;
Youssef  Kandri Rodi
Laboratoire de Chimie Organique Appliqu\'ee, Universit\'e Sidi Mohamed
Ben Abdallah, Facult\'e des Sciences et Techniques, Route d'Immouzzer,
BP 2202  F\`es, Morocco
;
_publ_contact_author_email     'kandri_rodi@yahoo.fr'
_publ_contact_author_fax     '212 537 77 54 40'
_publ_section_title
;\
3-[(1-Benzyl-1<i>H</i>-1,2,3-triazol-5-yl)methyl]-6-bromo-2-phenyl-3<i>H</i>-\
imidazo[4,5-<i>b</i>]pyridine
;
loop_
    _publ_author_name
    _publ_author_address
    'Ouzidan, Younes'
;
Laboratoire de Chimie Organique Appliqu\'ee,
Universit\'e Sidi Mohamed Ben Abdallah, Facult\'e des Sciences et Techniques,
Route d'Immouzzer,
BP 2202 F\`es, Morocco
;
    'Kandri Rodi, Youssef'
;
Laboratoire de Chimie Organique Appliqu\'ee,
Universit\'e Sidi Mohamed Ben Abdallah, Facult\'e des Sciences et Techniques,
Route d'Immouzzer,
BP 2202  F\`es, Morocco
;
    'Fronczek, Frank R.'
;
Department of Chemistry, Louisiana State University, Baton Rouge, LA 70803
USA
;
    'Venkatraman, Ramaiyer'
;
Department of Chemistry and Biochemistry, Jackson State University,
Jackson
MS 39217
USA
;
    'Essassi, El Mokhtar'
;
INANOTECH (Institute of Nanomaterials and Nanotechnology), MAScIR,
Avenue de l'Arm\'ee Royale, Rabat, Morocco
;
    'El Ammari, Lahcen'
;
Laboratoire de Chimie du Solide Appliqu\'ee,
Facult\'e des Sciences, Universit\'e Mohammed V-Agdal
Avenue Ibn Battouta, BP 1014, Rabat, Morocco
;
