# Supplementary material for: 3-[(1-Benzyl-1H-1,2,3-triazol-5-yl)meth­yl]-6-bromo-2-phenyl-3H-imidazo[4,5-b]pyridine
Source: Acta Crystallogr Sect E Struct Rep Online. 2011 Mar 15;67(Pt 4):o890–1. doi: 10.1107/S1600536811009123 (PMC3099998; doi:10.1107/S1600536811009123)
Supplement: Supplementary file 2 [file e-67-0o890-Isup2.hkl]

#
# h,k,l, Fc-squared, Fo-squared, sigma(Fo-squared) and status flag
#
data_I
_shelx_title ' YO2'
_shelx_refln_list_code          4
_shelx_F_calc_maximum      530.75
_exptl_crystal_F_000      1808.00
_reflns_d_resolution_high  0.8105
 
loop_
 _symmetry_equiv_pos_as_xyz
 'x, y, z'
 '-x, y+1/2, -z+1/2'
 '-x, -y, -z'
 'x, -y-1/2, z-1/2'
 
_cell_length_a    41.1220
_cell_length_b     5.8358
_cell_length_c    15.9880
_cell_angle_alpha  90.000
_cell_angle_beta   93.922
_cell_angle_gamma  90.000
 
_shelx_F_squared_multiplier     1.000
 
loop_
 _refln_index_h
 _refln_index_k
 _refln_index_l
 _refln_F_squared_calc
 _refln_F_squared_meas
 _refln_F_squared_sigma
 _refln_observed_status
   6   0   0     2720.00     2541.38     79.94 o
   7   0   0      816.84      837.13     39.92 o
   8   0   0     4447.02     4520.91    122.54 o
   9   0   0     1253.16     1302.16     65.69 o
  10   0   0   233526.17   246161.45   4676.00 o
  11   0   0       62.23      281.94     64.37 o
  12   0   0      241.59      333.45     66.95 o
  13   0   0     2002.50     2029.99     91.45 o
  14   0   0    96802.45    96006.26   2062.57 o
  15   0   0     1014.13     1277.38    105.59 o
  16   0   0     1992.32     1523.62     88.87 o
  17   0   0     1303.04     1301.88     90.14 o
  18   0   0      831.44      710.75     78.54 o
  19   0   0     1579.60     1419.10    103.02 o
  20   0   0    25913.73    26149.82    662.12 o
  21   0   0     2958.63     2992.05    149.41 o
  22   0   0     5278.17     5343.24    199.71 o
  23   0   0     5210.26     5560.73    237.07 o
  24   0   0    12533.20    12589.17    381.76 o
  25   0   0     3608.64     3509.88    161.00 o
  26   0   0     1460.64     1734.44    113.31 o
  27   0   0     2416.28     2596.17    162.26 o
  28   0   0       19.41      -64.37    104.28 o
  29   0   0     3593.48     3576.62    190.62 o
  30   0   0      249.13      359.19    128.74 o
  31   0   0     4938.13     5210.40    229.28 o
  32   0   0     1036.49     1221.86    182.83 o
  33   0   0     6848.49     7362.84    350.43 o
  34   0   0       21.33      270.35    269.06 o
  35   0   0     7955.21     8163.51    738.27 o
  36   0   0       13.25     -281.94    411.96 o
  37   0   0     3781.57     4543.55    566.66 o
  38   0   0      854.29      464.78    323.16 o
  39   0   0     4151.70     4823.10    631.06 o
  40   0   0      776.15      735.14    363.07 o
  41   0   0     1968.65     2584.22    530.49 o
  42   0   0     1275.88     1753.60    607.71 o
  43   0   0     2041.93     3206.13    603.89 o
  44   0   0     1569.58      551.07    383.69 o
  45   0   0     3212.45     4997.63    802.25 o
  46   0   0     1821.49     2154.10    558.80 o
  47   0   0     1828.57     1335.20    530.48 o
  48   0   0     3410.41     2784.05    743.02 o
  49   0   0     1477.81     1918.41    566.51 o
  50   0   0      968.25      911.53    466.06 o
   1   1   0       39.23       63.73     18.21 o
   2   1   0     2203.10     2005.12     35.99 o
   3   1   0        7.33        6.44     19.31 o
   4   1   0      363.38      291.97     19.31 o
   5   1   0      116.70      135.17     18.65 o
   6   1   0    23361.06    22748.01    303.23 o
   7   1   0      753.95      791.39     37.99 o
   8   1   0    14468.17    14544.67    220.49 o
   9   1   0      255.19      264.52     39.27 o
  10   1   0      890.52      951.94     27.34 o
  11   1   0      688.81      747.24     45.07 o
  12   1   0      372.22      404.50     70.17 o
  13   1   0      220.25      224.23     46.35 o
  14   1   0     7121.13     7168.14    161.36 o
  15   1   0      747.13      819.03     46.07 o
  16   1   0       75.70       55.88     34.66 o
  17   1   0      445.16      499.54     46.15 o
  18   1   0    38775.34    41310.72    677.70 o
  19   1   0      489.38      484.04     57.28 o
  20   1   0     5652.11     5602.48    178.47 o
  21   1   0      836.83      829.04     34.77 o
  22   1   0     2180.22     2025.97     66.39 o
  23   1   0       17.16        1.84     23.91 o
  24   1   0     3581.47     3298.46    157.78 o
  25   1   0      289.30      309.99     43.35 o
  26   1   0     4673.39     4818.69    162.36 o
  27   1   0      310.12      240.76     74.28 o
  28   1   0    13445.37    14101.59    382.43 o
  29   1   0       41.16       85.94    225.29 o
  30   1   0     1153.04     1540.20    251.72 o
  31   1   0       48.96        0.00     91.03 o
  32   1   0     2288.30     2292.57    241.44 o
  33   1   0       21.79      184.08    126.45 o
  34   1   0    11276.85    12056.75    404.06 o
  35   1   0        0.51        3.00    157.39 o
  36   1   0     4925.78     4908.35    249.71 o
  37   1   0       90.11      255.82    191.82 o
  38   1   0      566.74      363.63    431.29 o
  39   1   0       58.49      309.89    224.65 o
  40   1   0      599.21      619.69    235.72 o
  41   1   0      388.83      516.72    366.27 o
  42   1   0      450.08      224.70    348.25 o
  43   1   0      101.12      325.77    551.64 o
  44   1   0      172.87      574.64    778.23 o
  45   1   0       49.16       54.43    360.97 o
  46   1   0     2320.62     2312.04    468.41 o
  47   1   0      180.18      472.82    346.15 o
  48   1   0       14.85      429.07    374.45 o
  49   1   0      129.62     -436.19    456.38 o
  50   1   0      344.72      272.50    811.71 o
   0   2   0    11014.64    10781.51    461.49 o
   1   2   0        1.49       46.06     31.17 o
   2   2   0    19185.91    19216.94    302.71 o
   3   2   0       27.72       33.10     30.90 o
   4   2   0     9190.31     9146.84    292.23 o
   5   2   0      109.17      135.90     36.41 o
   6   2   0     1025.91     1158.91     54.61 o
   7   2   0      105.09       83.27     35.95 o
   8   2   0      161.67      177.21     57.93 o
   9   2   0      467.30      538.01     97.85 o
  10   2   0     3728.65     3546.92     81.17 o
  11   2   0       35.06       -6.44     45.06 o
  12   2   0    16393.27    16576.44    378.37 o
  13   2   0      149.91      113.28     32.83 o
  14   2   0      601.64      500.85     25.12 o
  15   2   0        2.12       24.16     12.75 o
  16   2   0     1745.65     1806.38    119.12 o
  17   2   0      126.40      120.37     90.12 o
  18   2   0     8851.29     9013.90    236.25 o
  19   2   0      478.71      369.30     81.35 o
  20   2   0      813.04      708.87     94.98 o
  21   2   0      442.35      297.97     71.14 o
  22   2   0     1642.43     1394.68    245.30 o
  23   2   0      804.41      693.30    104.51 o
  24   2   0       73.77       86.93     83.04 o
  25   2   0     1229.84     1385.20    109.07 o
  26   2   0     7529.42     8080.51    249.32 o
  27   2   0      286.72      322.85    184.74 o
  28   2   0     1413.75     1757.20    136.51 o
  29   2   0       10.61     -115.86    115.86 o
  30   2   0      203.53       83.07    126.27 o
  31   2   0     1060.69     1042.94    226.60 o
  32   2   0      639.61      320.42    256.85 o
  33   2   0     3621.25     3714.17    200.19 o
  34   2   0     4508.98     4114.20    414.08 o
  35   2   0     2946.52     2695.84    183.44 o
  36   2   0     1639.51     1272.07    162.88 o
  37   2   0       23.55     -139.97    139.97 o
  38   2   0     4042.35     3732.31    298.78 o
  39   2   0       28.93      194.23    250.39 o
  40   2   0      342.95      327.83    154.49 o
  41   2   0        9.43       53.56    230.44 o
  42   2   0       14.78     -152.95    168.71 o
  43   2   0      695.64      237.09    520.13 o
  44   2   0      806.28      732.40    626.35 o
  45   2   0      793.18     1105.30    243.79 o
  46   2   0       68.97       99.55    233.21 o
  47   2   0       45.71      188.07    702.27 o
  48   2   0      957.20      681.54    282.12 o
   1   3   0      330.09      294.81     59.21 o
   2   3   0       41.20       62.47     90.12 o
   3   3   0       25.00       70.09     64.37 o
   4   3   0     8552.25     9361.88    178.22 o
   5   3   0       67.57      128.61     45.05 o
   6   3   0     1892.52     2024.38     71.94 o
   7   3   0     3281.12     3284.56     91.99 o
   8   3   0     2252.28     2194.92     85.00 o
   9   3   0      865.76      883.37     58.16 o
  10   3   0    12360.41    12012.97    209.24 o
  11   3   0       28.17       51.62     45.96 o
  12   3   0      121.82       57.93     45.52 o
  13   3   0      518.62      532.33     58.46 o
  14   3   0     9576.37     9646.37    268.13 o
  15   3   0      384.56      293.42     95.27 o
  16   3   0    14943.12    15262.29    804.28 o
  17   3   0     3229.97     3191.92    145.53 o
  18   3   0    15687.36    15661.55    299.39 o
  19   3   0      570.32      496.51     91.02 o
  20   3   0    20122.96    19826.02    414.45 o
  21   3   0        8.33      -17.19     96.17 o
  22   3   0     1956.13     1862.63    141.00 o
  23   3   0      164.71       92.00     88.75 o
  24   3   0     9924.95     9840.42    278.22 o
  25   3   0      328.00      449.90    122.30 o
  26   3   0     4913.78     5165.30    203.52 o
  27   3   0      383.01      344.17    120.64 o
  28   3   0     5217.06     5631.63    564.17 o
  29   3   0        0.91      107.56    140.88 o
  30   3   0    13678.40    13955.91    388.64 o
  31   3   0        0.29       -0.44    129.89 o
  32   3   0     1217.99     1396.87    144.64 o
  33   3   0        6.97      -53.20    133.88 o
  34   3   0     3196.24     3495.96    244.09 o
  35   3   0       50.77     -133.46    133.46 o
  36   3   0     3112.55     3229.33    249.51 o
  37   3   0       71.33      192.42    160.27 o
  38   3   0     4729.85     4677.33    304.42 o
  39   3   0       11.22     -145.69    186.62 o
  40   3   0     3441.51     3085.54    327.73 o
  41   3   0      248.96      175.91    173.99 o
  42   3   0     1066.20      811.59    244.09 o
  43   3   0      957.92     1152.47    402.98 o
  44   3   0     5089.48     4746.33    352.84 o
  45   3   0      531.09        9.46    212.44 o
  46   3   0      736.06       38.74    290.76 o
   0   4   0       84.78      113.96     95.26 o
   1   4   0       46.72      -64.37     64.37 o
   2   4   0     4327.16     4174.26    133.18 o
   3   4   0        0.42       30.79     71.43 o
   4   4   0     6022.57     6604.40    202.91 o
   5   4   0      487.60      460.79     66.91 o
   6   4   0     7990.11     8395.08    250.00 o
   7   4   0        7.98      114.29     59.20 o
   8   4   0     7146.67     7706.08    167.01 o
   9   4   0       14.13        0.00     53.71 o
  10   4   0     9473.73     9458.84    194.91 o
  11   4   0      247.24      114.29     59.21 o
  12   4   0     2381.84     2332.83     96.59 o
  13   4   0      225.39      326.93     78.88 o
  14   4   0      977.14     1050.92     88.47 o
  15   4   0      262.09      260.73     71.76 o
  16   4   0    10104.35    10400.98    391.80 o
  17   4   0      121.43      101.70     91.75 o
  18   4   0     2305.47     2251.69    147.21 o
  19   4   0     1453.22     1468.65    143.59 o
  20   4   0     7071.14     7601.92    526.28 o
  21   4   0      119.66       87.72    102.68 o
  22   4   0       87.71       70.31     99.68 o
  23   4   0       30.36      -58.58    128.35 o
  24   4   0      207.46       96.69    109.69 o
  25   4   0     2383.93     2432.72    177.96 o
  26   4   0     1529.36     1549.18    175.81 o
  27   4   0      493.05      853.17    174.71 o
  28   4   0       31.80       57.57    148.05 o
  29   4   0      859.83      882.40    238.83 o
  30   4   0     2757.48     2544.13    248.52 o
  31   4   0      429.06      350.43    147.77 o
  32   4   0      394.66       85.40    128.10 o
  33   4   0      656.93      650.98    238.82 o
  34   4   0       17.22     -111.34    184.00 o
  35   4   0      512.88      399.26    181.53 o
  36   4   0     1902.26     1394.60    773.83 o
  37   4   0      289.35      328.28    191.82 o
  38   4   0     1299.21      690.56    404.28 o
  39   4   0      888.48      861.30    461.56 o
  40   4   0     1460.61     1160.10    288.17 o
  41   4   0      734.60      549.87    493.74 o
  42   4   0        7.02      179.63    237.40 o
   1   5   0       39.07      103.74    135.17 o
   2   5   0     1610.56     1575.05    458.38 o
   3   5   0       81.81       44.67    153.84 o
   4   5   0       18.65      168.16     87.53 o
   5   5   0       19.42       55.56     85.96 o
   6   5   0       94.92      135.44    113.26 o
   7   5   0      226.50      174.21     80.61 o
   8   5   0      171.86      210.52    131.79 o
   9   5   0       49.87      -75.05     95.78 o
  10   5   0       76.08      309.71    322.49 o
  11   5   0      600.70      708.58    188.61 o
  12   5   0        4.44      -22.39    102.04 o
  13   5   0       82.69      130.28    198.90 o
  14   5   0      835.16      842.94    145.41 o
  15   5   0      419.25      373.19    181.24 o
  16   5   0       84.05      -12.57    137.00 o
  17   5   0        1.87      121.43    186.03 o
  18   5   0     1972.77     1999.06    200.75 o
  19   5   0      397.78      290.96    424.21 o
  20   5   0     2735.10     2865.63    289.73 o
  21   5   0       76.04     -159.10    176.94 o
  22   5   0     3071.56     3460.75    285.88 o
  23   5   0       98.27     -162.19    199.09 o
  24   5   0      568.00      697.97    205.03 o
  25   5   0        4.15     -230.23    233.33 o
  26   5   0       19.41      -43.16    179.61 o
  27   5   0       57.32      335.16    201.63 o
  28   5   0       36.13       33.47    215.19 o
  29   5   0      144.62      361.39    237.44 o
  30   5   0      620.17      335.48    218.55 o
  31   5   0       58.12     -178.66    217.57 o
  32   5   0      634.61      535.22    267.65 o
  33   5   0       78.24       56.38    122.56 o
  34   5   0      228.06      213.14    286.30 o
  35   5   0      164.83     -110.03    242.44 o
  36   5   0        3.66      -95.18    238.62 o
   0   6   0      146.50      229.54    211.78 o
   1   6   0        6.92      117.70    296.10 o
   2   6   0     5395.14     5946.42    403.14 o
   3   6   0      204.20      139.38    399.09 o
   4   6   0     4345.95     4651.74    299.61 o
   5   6   0      143.70      224.52    163.40 o
   6   6   0     6057.96     6489.92    355.35 o
   7   6   0     1476.05     1390.34    270.38 o
   8   6   0     6145.23     7609.14    383.31 o
   9   6   0       11.90      -92.14    308.97 o
  10   6   0      924.95     1718.73    299.98 o
  11   6   0       41.66     -141.72    218.21 o
  12   6   0     2211.18     2176.28    293.29 o
  13   6   0      135.08      452.35    206.89 o
  14   6   0      643.26      564.92    219.91 o
  15   6   0      741.20      860.62    225.28 o
  16   6   0     1792.29     1809.33    384.34 o
  17   6   0     1821.37     1618.25    366.96 o
  18   6   0       23.71     -237.14    237.14 o
  19   6   0       31.02       10.40    219.24 o
  20   6   0       20.56      379.11    278.25 o
  21   6   0      108.22      314.17    267.36 o
  22   6   0      542.94      598.28    656.59 o
  23   6   0      241.30      431.52    270.37 o
  24   6   0      425.85      592.38    532.99 o
  25   6   0      234.36      344.70    286.64 o
  26   6   0      198.48      343.50    500.15 o
  27   6   0      495.49       30.01    354.04 o
   1   7   0      268.48      540.71    359.18 o
   2   7   0       15.61      155.77    348.88 o
   3   7   0      154.73     1181.82    476.33 o
   4   7   0      278.90     -410.68    410.68 o
   5   7   0        1.48     -237.13    237.13 o
   6   7   0        1.32      144.98    372.69 o
   7   7   0        3.56     -124.51    209.09 o
   8   7   0       96.40      210.64    283.34 o
   9   7   0      288.71      283.40    245.79 o
  10   7   0       97.21     -419.69    419.69 o
  11   7   0       19.11     -228.68    348.24 o
 -50   1   1     2546.55     2398.84    612.26 o
 -49   1   1       34.85     -189.24    232.85 o
 -48   1   1     1233.79     1413.50    410.07 o
 -47   1   1       67.89     -360.64    373.34 o
 -46   1   1     1917.11     2282.67    420.15 o
 -45   1   1     2447.25     2428.22    421.70 o
 -44   1   1     1613.83     2214.38    422.60 o
 -43   1   1     2169.68     2797.18    600.67 o
 -42   1   1     1678.51     2219.60    369.53 o
 -41   1   1      571.08      616.58    738.35 o
 -40   1   1      911.37     1176.69    301.16 o
 -39   1   1       75.78      300.51    274.32 o
 -38   1   1     1249.02     1357.13    176.55 o
 -37   1   1      108.30      328.75    140.32 o
 -36   1   1     1085.52     1212.73    180.90 o
 -35   1   1     5380.05     5379.73    281.45 o
 -34   1   1     4543.09     4764.60    232.00 o
 -33   1   1    12435.01    12815.86    398.65 o
 -32   1   1       89.88      -70.33    230.44 o
 -31   1   1     5947.47     5787.57    247.94 o
 -30   1   1      993.62      980.53    155.15 o
 -29   1   1    16685.68    17461.82   1057.11 o
 -28   1   1        8.19      -14.25    111.13 o
 -27   1   1    20754.51    21132.62    498.33 o
 -26   1   1     1229.98     1240.13     77.45 o
 -25   1   1    12120.87    11927.48    274.15 o
 -24   1   1     3753.40     3770.93    220.90 o
 -23   1   1    35295.32    36115.24    800.35 o
 -22   1   1     5099.92     5258.91    133.33 o
 -21   1   1     5833.73     4954.46    208.10 o
 -20   1   1     3637.39     3750.30     98.36 o
 -19   1   1     1273.08      896.00     45.42 o
 -18   1   1     1938.50     1861.69     58.31 o
 -17   1   1    15097.63    14705.71    373.76 o
 -16   1   1      657.81      637.46     28.22 o
 -15   1   1    13402.22    12951.93    209.88 o
 -14   1   1     1038.63     1086.22     45.21 o
 -13   1   1    35698.58    34247.41    564.19 o
 -12   1   1    12780.97    12800.12    277.79 o
 -11   1   1    32030.08    31698.48    867.85 o
 -10   1   1     6723.50     6634.66    146.26 o
  -9   1   1    31662.08    32280.33    836.90 o
  -8   1   1     8976.85     8675.33    530.63 o
  -7   1   1    32222.90    31466.48    466.68 o
  -6   1   1     1026.92     1076.74     44.43 o
  -5   1   1    11711.13    11161.16    170.09 o
  -4   1   1      226.64      243.97     17.74 o
  -3   1   1    65604.62    63509.08    634.64 o
  -2   1   1      427.98      426.49     17.60 o
  -1   1   1     3668.39     3612.98     62.42 o
   0   1   1       36.55       38.62     11.51 o
   1   1   1       42.18       85.83     32.18 o
   2   1   1      103.55       92.71     32.83 o
   3   1   1    30026.98    28696.64    334.22 o
   4   1   1      177.17      178.96     17.30 o
   5   1   1     3080.12     3258.86     58.85 o
   6   1   1       30.95        0.00     25.75 o
   7   1   1      426.70      443.06     31.55 o
   8   1   1     8041.34     8071.76    152.94 o
   9   1   1        1.70       80.60     30.61 o
  10   1   1     2396.21     2302.29     67.76 o
  11   1   1      362.85      396.98     64.37 o
  12   1   1    16502.54    16511.65    266.29 o
  13   1   1       20.13      -21.42     21.42 o
  14   1   1      126.80      115.93     27.31 o
  15   1   1     3141.71     3011.55     93.40 o
  16   1   1     4658.08     4483.30    116.68 o
  17   1   1     2624.01     2537.21     79.49 o
  18   1   1     1200.80     1213.92     55.99 o
  19   1   1    17128.27    17800.55    297.91 o
  20   1   1       43.14       25.20     44.41 o
  21   1   1     6868.84     6774.80    224.89 o
  22   1   1     8001.91     7885.75    283.56 o
  23   1   1     4176.98     3600.72    205.46 o
  24   1   1       23.77       79.12     49.45 o
  25   1   1    10832.04    10636.56    263.32 o
  26   1   1     5503.09     5233.41    325.94 o
  27   1   1     1337.08     1264.57     86.70 o
  28   1   1      720.81      899.10    103.27 o
  29   1   1       78.11      202.35     95.26 o
  30   1   1     1180.43     1155.97    136.46 o
  31   1   1     2905.77     3234.01    194.93 o
  32   1   1      464.26      405.23    257.49 o
  33   1   1     7151.10     7259.23    292.33 o
  34   1   1       71.53      140.37    316.05 o
  35   1   1    10571.87    10873.36    907.28 o
  36   1   1     1819.71     1684.71    183.26 o
  37   1   1    15822.77    16192.03    534.32 o
  38   1   1      158.51      211.12    133.28 o
  39   1   1     4398.40     4867.81    333.31 o
  40   1   1       89.11      151.35    236.49 o
  41   1   1      819.32      727.52    265.37 o
  42   1   1      404.42      215.35    320.43 o
  43   1   1     1447.31     1138.86    334.15 o
  44   1   1       63.98     -287.40    346.95 o
  45   1   1     1142.56     1867.26    350.10 o
  46   1   1       10.47      -38.29    256.83 o
  47   1   1     1049.55     1028.91    547.82 o
  48   1   1        3.98     -188.04    432.33 o
  49   1   1      618.73      413.32    382.70 o
 -48   2   1        7.34     -175.43    321.84 o
 -47   2   1     2165.14     2333.01    366.06 o
 -46   2   1     1834.24     1731.59    864.60 o
 -45   2   1      612.06      556.59    259.04 o
 -44   2   1      221.08      261.37    216.52 o
 -43   2   1     3436.60     3071.50    307.64 o
 -42   2   1     1730.66     1669.95    228.38 o
 -41   2   1     1572.69     1747.62    380.47 o
 -40   2   1     3413.58     3189.58    230.64 o
 -39   2   1     5027.30     4904.86    347.10 o
 -38   2   1       27.61       74.59    146.76 o
 -37   2   1     1200.59     1253.91    151.26 o
 -36   2   1     3273.92     3350.33    213.50 o
 -35   2   1      807.81      669.64    238.83 o
 -34   2   1      582.70      642.02    142.91 o
 -33   2   1     1872.45     1859.32    166.16 o
 -32   2   1     4418.91     4613.93    228.44 o
 -31   2   1     2275.40     2310.96    371.50 o
 -30   2   1     7926.03     8101.17    266.68 o
 -29   2   1     3569.95     3949.15    318.75 o
 -28   2   1       68.23      114.02    114.02 o
 -27   2   1        4.88       14.85     90.60 o
 -26   2   1     4545.62     4403.84    248.60 o
 -25   2   1      233.96       94.60    108.79 o
 -24   2   1      515.51      395.40     91.04 o
 -23   2   1     2151.02     2456.27    134.39 o
 -22   2   1     4421.51     4518.06    164.93 o
 -21   2   1       16.52       35.56     81.03 o
 -20   2   1     3508.94     3443.04    349.06 o
 -19   2   1      441.02      742.73     99.49 o
 -18   2   1      444.85      327.90     80.74 o
 -17   2   1     2079.27     2022.39     48.74 o
 -16   2   1     9311.29     9713.99    255.94 o
 -15   2   1    14333.23    14822.83    259.84 o
 -14   2   1      115.09      112.53     83.68 o
 -13   2   1     6878.63     6865.33    170.25 o
 -12   2   1      421.73      396.66     33.47 o
 -11   2   1    20987.67    21268.71    339.29 o
 -10   2   1     1939.44     1853.44    177.73 o
  -9   2   1    20909.07    20876.77    690.43 o
  -8   2   1        3.22      -27.31     27.31 o
  -7   2   1     9833.87     9650.93    268.35 o
  -6   2   1     1859.90     1924.65     66.71 o
  -5   2   1    11834.46    11207.76    190.72 o
  -4   2   1      125.67      154.69     36.86 o
  -3   2   1    18987.63    18339.08    459.73 o
  -2   2   1       82.51       69.15     37.98 o
  -1   2   1    23143.08    22317.15    389.67 o
   0   2   1      547.75      588.87     52.79 o
   1   2   1    33418.19    33303.98    518.45 o
   2   2   1     1539.12     1666.11    144.24 o
   3   2   1    32091.24    31175.09    705.65 o
   4   2   1      260.12      266.08     30.90 o
   5   2   1    30335.51    29046.42    372.77 o
   6   2   1      501.57      569.67     64.38 o
   7   2   1    37014.76    35997.29    604.08 o
   8   2   1       64.79       69.34     30.90 o
   9   2   1    29498.27    28377.84    411.38 o
  10   2   1       92.21       80.46     66.24 o
  11   2   1    25537.23    24996.63    483.84 o
  12   2   1      248.31      231.73     38.62 o
  13   2   1    20592.80    20101.90    327.16 o
  14   2   1       50.60       38.90     35.46 o
  15   2   1     6627.49     5800.01    130.72 o
  16   2   1     1375.51     1424.71     62.51 o
  17   2   1    28801.94    28860.79    406.81 o
  18   2   1       14.83      -58.63     83.04 o
  19   2   1    30570.35    31430.06    432.35 o
  20   2   1     1445.81     1403.43     40.97 o
  21   2   1    14182.01    14266.13    266.05 o
  22   2   1     1386.96     1263.85    107.89 o
  23   2   1    16885.94    17374.22    539.95 o
  24   2   1      259.92      215.71     99.24 o
  25   2   1     3278.13     3247.14    162.92 o
  26   2   1     3287.44     3376.90    158.39 o
  27   2   1     1229.16     1151.60    122.32 o
  28   2   1      585.55      661.76    128.36 o
  29   2   1     3627.85     3533.56    309.09 o
  30   2   1     3894.80     3632.65    178.45 o
  31   2   1     3972.64     3850.92    183.95 o
  32   2   1     4058.73     4177.60    206.84 o
  33   2   1     2945.04     2634.69    439.77 o
  34   2   1      868.20      917.22    139.63 o
  35   2   1       29.15      145.45    119.86 o
  36   2   1     1923.67     1887.77    168.03 o
  37   2   1      220.10      271.20    131.85 o
  38   2   1      855.46      886.68    158.21 o
  39   2   1      726.28      486.12    144.05 o
  40   2   1     3580.17     3768.24    304.56 o
  41   2   1      290.13      669.19    303.83 o
  42   2   1     3223.49     3364.70    250.26 o
  43   2   1      529.45      184.03    314.13 o
  44   2   1     1442.14     1101.65    508.57 o
  45   2   1        9.65     -222.09    755.05 o
  46   2   1     2576.71     2758.71    395.70 o
  47   2   1      615.53      611.40    352.67 o
  48   2   1      976.81      692.82    330.30 o
 -46   3   1       52.00     -190.29    190.29 o
 -45   3   1      112.55      398.49    303.82 o
 -44   3   1      502.05      611.27    245.25 o
 -43   3   1        4.24     -175.42    175.42 o
 -42   3   1      638.56      475.82    186.19 o
 -41   3   1      484.42      352.02    240.97 o
 -40   3   1      549.95      476.80    230.03 o
 -39   3   1      505.38      306.51    196.51 o
 -38   3   1      348.74      175.62    296.75 o
 -37   3   1     2798.53     2984.46    632.26 o
 -36   3   1      229.21      405.41    256.84 o
 -35   3   1     1422.49     1203.62    160.55 o
 -34   3   1      227.07      183.38    148.69 o
 -33   3   1      274.81      171.70    159.11 o
 -32   3   1      879.73      692.75    164.03 o
 -31   3   1        4.62     -108.45    108.45 o
 -30   3   1      138.93      200.82    141.79 o
 -29   3   1      658.61      475.33    142.26 o
 -28   3   1      348.52      199.01    119.09 o
 -27   3   1      322.42      366.14    117.89 o
 -26   3   1      333.35      366.34     98.64 o
 -25   3   1     2576.30     2488.50    395.98 o
 -24   3   1        7.11       64.37     98.90 o
 -23   3   1      769.41      829.55    113.01 o
 -22   3   1       19.84       62.12     96.55 o
 -21   3   1      717.76      737.57    105.88 o
 -20   3   1      175.79      167.65     80.11 o
 -19   3   1     3099.37     3413.11    151.97 o
 -18   3   1        1.85       73.31     92.34 o
 -17   3   1      796.09      775.16     75.83 o
 -16   3   1       47.86      178.23     80.42 o
 -15   3   1      845.86     1055.78    142.92 o
 -14   3   1      163.70      115.35     42.85 o
 -13   3   1     3235.79     3536.76     99.87 o
 -12   3   1        9.52       36.39     49.18 o
 -11   3   1    10673.34    11826.32    235.10 o
 -10   3   1      216.95      129.17     63.73 o
  -9   3   1     5620.57     6320.25    133.60 o
  -8   3   1      878.19      902.85     57.38 o
  -7   3   1      315.73      357.79     50.22 o
  -6   3   1     2295.54     2394.86     74.26 o
  -5   3   1      716.13      647.24    123.60 o
  -4   3   1      534.59      456.20     71.46 o
  -3   3   1      477.70      520.11     55.07 o
  -2   3   1      149.79      149.03     42.62 o
  -1   3   1       46.14       67.46     42.85 o
   0   3   1      122.37      132.80     52.80 o
   1   3   1      550.60      611.34     50.95 o
   2   3   1      103.58      162.36     52.63 o
   3   3   1      581.63      518.57     53.07 o
   4   3   1      194.85      226.43     45.52 o
   5   3   1     4923.20     5187.21    115.69 o
   6   3   1      214.98      212.23     48.86 o
   7   3   1     3565.37     4252.37    170.67 o
   8   3   1      236.75      287.79     90.12 o
   9   3   1     4103.93     4376.66    100.28 o
  10   3   1      187.79      197.67     90.12 o
  11   3   1       17.48       36.78     47.81 o
  12   3   1      164.77      184.31     39.89 o
  13   3   1      888.88      842.59     61.80 o
  14   3   1     1224.15     1240.60     77.19 o
  15   3   1      439.98      461.20     65.42 o
  16   3   1        6.15      -67.76     86.12 o
  17   3   1     5496.86     5691.04    263.46 o
  18   3   1       35.39       37.01    141.61 o
  19   3   1     5885.40     6080.85    173.73 o
  20   3   1       56.53       58.58    250.40 o
  21   3   1       63.89      -69.11     83.29 o
  22   3   1       24.97       24.54     93.63 o
  23   3   1      108.54       58.71     81.35 o
  24   3   1      449.75      454.99    114.43 o
  25   3   1      267.33       95.91    108.79 o
  26   3   1      257.08      304.94    159.64 o
  27   3   1     1073.18     1257.17    244.63 o
  28   3   1     1256.37      994.70    136.79 o
  29   3   1     6818.56     6943.42    249.79 o
  30   3   1      230.60     -143.93    224.65 o
  31   3   1      107.44      290.00    163.40 o
  32   3   1      122.95     -129.60    129.60 o
  33   3   1      260.68      378.14    163.10 o
  34   3   1       58.18      -32.63    213.06 o
  35   3   1       22.61       50.87    168.93 o
  36   3   1      136.80      198.00    346.31 o
  37   3   1      869.73     1164.40    289.04 o
  38   3   1      788.75      694.35    211.86 o
  39   3   1     1015.90      709.26    196.83 o
  40   3   1       80.92       65.88    191.95 o
  41   3   1      144.30      -86.24    210.14 o
  42   3   1      607.83      615.03    226.57 o
  43   3   1      537.57      198.81    374.64 o
  44   3   1      132.23      -91.15    203.58 o
  45   3   1       96.41      205.61    209.62 o
 -42   4   1      617.82      337.95    243.68 o
 -41   4   1      839.34      428.96    285.70 o
 -40   4   1      210.98      556.01    244.61 o
 -39   4   1       94.06       70.72    193.81 o
 -38   4   1       10.61      329.25    226.29 o
 -37   4   1       75.30      259.34    316.05 o
 -36   4   1      338.04      315.77    239.70 o
 -35   4   1     1983.93     1647.38    236.09 o
 -34   4   1     1659.08     1589.13    264.59 o
 -33   4   1      850.60      691.11    733.86 o
 -32   4   1      881.16      882.88    271.01 o
 -31   4   1      839.00      725.15    163.32 o
 -30   4   1     1354.38     1379.81    160.87 o
 -29   4   1      179.92      118.26    168.01 o
 -28   4   1      223.27      119.16    142.29 o
 -27   4   1     2226.99     1744.40    170.15 o
 -26   4   1      493.64      209.14    117.65 o
 -25   4   1      281.83      296.15    168.01 o
 -24   4   1      994.56      655.03    144.96 o
 -23   4   1     2267.30     2230.84    166.26 o
 -22   4   1      252.08      238.87    106.90 o
 -21   4   1     3591.02     3536.78    195.11 o
 -20   4   1     1812.51     1858.77    269.76 o
 -19   4   1      244.85      276.96     83.55 o
 -18   4   1      384.88      291.74    103.82 o
 -17   4   1      141.11      297.25    104.28 o
 -16   4   1      305.77      322.39    142.26 o
 -15   4   1      556.88      477.64     95.03 o
 -14   4   1      833.96      619.87     95.49 o
 -13   4   1     4642.26     4441.85    159.41 o
 -12   4   1      178.37      225.45     64.63 o
 -11   4   1     2308.97     2515.35    103.59 o
 -10   4   1     1331.51     1353.30     79.35 o
  -9   4   1     5195.16     5166.55    132.53 o
  -8   4   1       77.85       39.61     70.81 o
  -7   4   1     1536.80     1541.83     87.81 o
  -6   4   1        4.42       21.47     65.01 o
  -5   4   1     9413.28     9920.23    189.51 o
  -4   4   1      378.41      362.82     97.20 o
  -3   4   1     7528.32     7887.76    174.27 o
  -2   4   1      438.41      359.06     62.73 o
  -1   4   1     8088.98     7904.48    182.57 o
   0   4   1       88.15      139.91     66.86 o
   1   4   1     5980.39     6158.05    174.87 o
   2   4   1       11.24      -57.13     66.23 o
   3   4   1     2414.73     2315.52    188.66 o
   4   4   1       58.01       33.21    102.35 o
   5   4   1     3494.85     3522.70    104.73 o
   6   4   1       95.16      151.48     62.73 o
   7   4   1     8229.45     8361.08    183.33 o
   8   4   1        7.19       65.47     77.24 o
   9   4   1     8516.40     8477.67    175.55 o
  10   4   1        1.82      -58.65     58.65 o
  11   4   1     1746.83     1682.41     91.21 o
  12   4   1      154.39      122.36     55.07 o
  13   4   1    10250.95    10521.89    218.33 o
  14   4   1      269.01      366.95    121.66 o
  15   4   1    15518.04    15861.49    371.63 o
  16   4   1      202.51      279.35    110.07 o
  17   4   1     8413.94     8314.93    275.65 o
  18   4   1      463.94      331.96    148.70 o
  19   4   1     3261.15     3277.55    190.45 o
  20   4   1      118.33      105.01    186.67 o
  21   4   1     3044.02     2909.99    190.32 o
  22   4   1      230.97      172.10    147.18 o
  23   4   1      165.71      396.86    145.39 o
  24   4   1     1656.36     1662.08    249.79 o
  25   4   1       27.49      -58.01    139.38 o
  26   4   1      318.18      359.02    206.63 o
  27   4   1     5781.11     5588.67    292.03 o
  28   4   1      896.36      866.45    175.04 o
  29   4   1       67.78       81.31    149.50 o
  30   4   1      386.98      390.83    151.90 o
  31   4   1       11.38     -119.91    184.20 o
  32   4   1     1373.40     1374.06    540.76 o
  33   4   1      107.74       30.62    156.98 o
  34   4   1     1191.03     1048.83    281.96 o
  35   4   1        3.42     -162.08    162.08 o
  36   4   1       47.04       -4.09    206.84 o
  37   4   1     1001.54      557.48    191.84 o
  38   4   1      974.29     1324.25    243.58 o
  39   4   1       27.24     -164.62    403.59 o
  40   4   1      862.72      597.92    256.24 o
  41   4   1        0.49      -40.07    251.22 o
 -36   5   1      693.73      721.53    235.26 o
 -35   5   1      905.15      363.09    233.67 o
 -34   5   1      233.75      164.11    341.16 o
 -33   5   1     1547.01     1399.47    286.73 o
 -32   5   1       19.08      -52.47    243.96 o
 -31   5   1     1631.48     1786.76    513.73 o
 -30   5   1      201.27     -108.23    195.68 o
 -29   5   1     1342.25     1118.92    246.92 o
 -28   5   1      449.18      827.91    742.84 o
 -27   5   1     1998.23     2336.21    273.61 o
 -26   5   1      149.98      241.84    205.34 o
 -25   5   1     3284.57     3332.40    286.55 o
 -24   5   1      196.57      179.31    204.37 o
 -23   5   1     3761.36     3890.10    376.68 o
 -22   5   1        2.60       66.72    221.55 o
 -21   5   1     6405.99     5745.97    330.00 o
 -20   5   1      131.74       98.58    366.26 o
 -19   5   1    12700.02    13035.55    516.45 o
 -18   5   1     1013.56     1349.12    587.74 o
 -17   5   1     1819.93     1426.89    219.88 o
 -16   5   1        7.69     -159.60    159.60 o
 -15   5   1     3948.90     4626.99    277.95 o
 -14   5   1       24.34       -2.14    166.72 o
 -13   5   1     7148.71     7862.57    380.04 o
 -12   5   1      124.86       96.66    137.00 o
 -11   5   1     1955.49     2205.13    274.26 o
 -10   5   1      513.82      438.20    137.45 o
  -9   5   1     6090.97     6154.69    263.45 o
  -8   5   1      216.15      239.35    115.22 o
  -7   5   1      946.24      883.17    186.04 o
  -6   5   1     1848.74     1695.50    130.44 o
  -5   5   1     1960.80     1752.39    118.79 o
  -4   5   1     1958.61     2104.37    155.16 o
  -3   5   1      707.13      818.72    110.39 o
  -2   5   1        1.48       75.94    217.57 o
  -1   5   1     4622.22     4921.18    207.92 o
   0   5   1      237.79      146.93     98.02 o
   1   5   1     7233.05     7337.64    226.27 o
   2   5   1       28.39      -89.47     89.47 o
   3   5   1       14.67       55.80    107.75 o
   4   5   1      181.83      172.51    109.17 o
   5   5   1     2405.38     2409.19    157.51 o
   6   5   1     1546.26     1712.67    291.64 o
   7   5   1        2.42       32.91     91.89 o
   8   5   1        2.50        6.14     91.75 o
   9   5   1      234.84      213.03    126.71 o
  10   5   1     1010.16     1111.72    152.57 o
  11   5   1     2326.93     2014.32    384.37 o
  12   5   1       27.52       72.15    153.84 o
  13   5   1       91.89      117.47    163.24 o
  14   5   1       60.37      257.65    147.42 o
  15   5   1      321.11      171.45    152.42 o
  16   5   1      751.43      770.62    219.51 o
  17   5   1     1845.81     1606.95    200.74 o
  18   5   1      339.37      150.73    186.86 o
  19   5   1      675.53      383.96    224.66 o
  20   5   1     1050.91     1521.74    339.90 o
  21   5   1      585.96      890.30    372.71 o
  22   5   1      723.33      651.01    211.79 o
  23   5   1     1077.12     1154.93    190.71 o
  24   5   1      253.97      271.69    235.77 o
  25   5   1      775.55     1005.77    585.79 o
  26   5   1        7.01      259.93    244.60 o
  27   5   1     4615.13     4931.26    303.75 o
  28   5   1      818.22      616.83    327.66 o
  29   5   1     1529.66     1165.98    296.49 o
  30   5   1      210.43     -191.43    191.43 o
  31   5   1     1621.81     1590.88    353.43 o
  32   5   1      253.11      150.54    200.75 o
  33   5   1     1865.92     1446.28    278.65 o
  34   5   1        3.84      800.32    302.99 o
  35   5   1     1627.56     1623.94    265.18 o
  36   5   1       11.06      188.44    313.48 o
 -28   6   1       26.79     -269.07    269.07 o
 -27   6   1      867.34      571.63    323.15 o
 -26   6   1      499.92     -128.39    269.72 o
 -25   6   1       66.51      285.83    318.52 o
 -24   6   1       72.42     -299.77    299.77 o
 -23   6   1      163.55       97.20    321.85 o
 -22   6   1      109.92       35.23    307.70 o
 -21   6   1      506.15      796.56    432.58 o
 -20   6   1      587.05      652.06    288.86 o
 -19   6   1      865.43      994.05    322.00 o
 -18   6   1      658.26      875.68    346.32 o
 -17   6   1       78.18     -221.35    250.40 o
 -16   6   1       40.94     -197.75    197.75 o
 -15   6   1      102.11      285.89    193.10 o
 -14   6   1       49.29     -210.25    240.95 o
 -13   6   1     1651.24     2012.89    462.23 o
 -12   6   1        6.93     -128.14    419.04 o
 -11   6   1       27.33      -29.87    289.66 o
 -10   6   1      519.05      332.36    167.74 o
  -9   6   1      515.82      437.81    209.37 o
  -8   6   1      226.77      462.99    166.85 o
  -7   6   1     2396.66     2890.69    561.41 o
  -6   6   1       12.11      108.46    258.76 o
  -5   6   1        5.52      -30.78    174.46 o
  -4   6   1      392.45      180.56    234.03 o
  -3   6   1      635.10      638.17    197.22 o
  -2   6   1     1096.67     1205.46    206.85 o
  -1   6   1     1062.71     1097.13    185.40 o
   0   6   1     1276.01     1292.11    162.94 o
   1   6   1       41.94     -107.34    131.35 o
   2   6   1      858.13      740.12    176.38 o
   3   6   1     1598.05     1895.68    284.55 o
   4   6   1       32.32     -152.42    152.42 o
   5   6   1     2568.33     2874.02    322.56 o
   6   6   1      631.56      149.07    180.86 o
   7   6   1       92.78      138.77    158.61 o
   8   6   1      110.45      137.36    226.10 o
   9   6   1      847.49      562.55    207.18 o
  10   6   1      714.65      463.91    212.43 o
  11   6   1       11.04       25.97    205.98 o
  12   6   1       28.92     -193.93    193.93 o
  13   6   1      362.20      373.93    256.84 o
  14   6   1       10.08     -247.10    303.18 o
  15   6   1     1025.65      910.14    292.26 o
  16   6   1       34.77      131.15    246.16 o
  17   6   1       46.27       84.06    308.33 o
  18   6   1      182.34      135.73    263.92 o
  19   6   1      140.50      199.03    212.19 o
  20   6   1       81.64     -186.50    273.75 o
  21   6   1       74.37     -180.13    273.55 o
  22   6   1      306.28      270.36    502.73 o
  23   6   1      104.95      234.68    314.12 o
  24   6   1        0.81     -194.10    194.10 o
  25   6   1      654.58      853.03    228.87 o
  26   6   1       22.16     -183.87    216.17 o
  27   6   1       99.66     -156.83    260.10 o
 -11   7   1     2188.93     1557.97    339.92 o
 -10   7   1      465.48      189.76    248.64 o
  -9   7   1        9.12      264.07    231.73 o
  -8   7   1       44.25       52.67    533.62 o
  -7   7   1      126.68        8.41    227.31 o
  -6   7   1        9.08     -225.09    264.76 o
  -5   7   1       12.85      -61.73    250.39 o
  -4   7   1        9.07       38.62    400.37 o
  -3   7   1      371.29     1444.48    466.04 o
  -2   7   1       20.03     1221.72    539.41 o
  -1   7   1     2069.88     1174.27    412.03 o
   0   7   1        5.25      308.97    283.22 o
   1   7   1      584.18      256.20    257.49 o
   2   7   1        3.28      101.70    267.77 o
   3   7   1      268.59      450.59    399.09 o
   4   7   1        0.67      578.03    348.88 o
   5   7   1      123.83      304.54    203.44 o
   6   7   1        1.69      -60.16    232.91 o
   7   7   1      465.84      415.11    228.21 o
   8   7   1        1.34      -15.78    228.47 o
   9   7   1       15.90     -206.49    206.49 o
  10   7   1      284.16      256.68    368.84 o
  11   7   1        6.35       42.91    121.70 o
 -50   0   2     1826.62      167.38    554.94 o
 -49   0   2      179.77      281.94    719.65 o
 -48   0   2     2923.03     2293.34    597.48 o
 -47   0   2      426.04       75.96    691.34 o
 -46   0   2     1453.39     1351.90    592.26 o
 -45   0   2       88.81        0.00    128.74 o
 -44   0   2     3447.22     4791.72    706.98 o
 -43   0   2      297.33     1725.13    630.83 o
 -42   0   2     1430.93     1237.32    399.14 o
 -41   0   2      189.52      270.35    504.66 o
 -40   0   2     3188.77     3054.55    476.47 o
 -39   0   2       61.62       64.37    466.03 o
 -38   0   2    18994.34    20475.63   1430.30 o
 -37   0   2      266.93      281.94    320.56 o
 -36   0   2    12805.04    14265.74    975.80 o
 -35   0   2     1115.76     1427.86    351.49 o
 -34   0   2    21294.27    23795.29   1437.37 o
 -33   0   2     2160.17     2164.58    454.55 o
 -32   0   2    12004.07    12129.17    524.66 o
 -31   0   2     3455.79     3658.89    261.44 o
 -30   0   2     5284.14     6062.18    247.33 o
 -29   0   2     2119.66     2122.14    124.91 o
 -28   0   2     2563.90     2403.02    144.23 o
 -27   0   2     3469.06     3659.09    164.86 o
 -26   0   2      107.98      217.57     77.24 o
 -25   0   2     4445.18     4529.23    182.92 o
 -24   0   2       68.13      191.82     75.96 o
 -23   0   2     7058.80     7307.22    233.26 o
 -22   0   2    14970.10    16361.17    436.16 o
 -21   0   2     2872.57     2820.68    144.25 o
 -20   0   2    19848.29    20508.21    520.59 o
 -19   0   2     2066.50     2081.17    113.33 o
 -18   0   2      230.62      256.20     65.66 o
 -17   0   2     2075.13     2050.35    103.03 o
 -16   0   2     7483.24     8649.37    254.01 o
 -15   0   2     1373.42     1393.37     92.72 o
 -14   0   2      407.75      436.46     66.95 o
 -13   0   2     5139.41     5328.96    166.29 o
 -12   0   2    22991.23    24207.45    602.37 o
 -11   0   2      906.13      938.75     63.10 o
 -10   0   2    32814.60    33589.16    794.72 o
  -9   0   2     2023.28     2061.23     61.84 o
  -8   0   2      909.41      952.98     42.50 o
  -7   0   2      109.09      115.87     27.04 o
  -6   0   2     1504.57     1393.89     50.24 o
  -5   0   2      151.88      167.37     27.04 o
  -4   0   2    17732.41    17309.89    300.26 o
  -3   0   2        6.98       25.75     25.75 o
   1   0   2      144.03      101.71     25.75 o
   2   0   2     1597.17     1429.09     51.55 o
   3   0   2      250.36      244.64     38.63 o
   4   0   2    58393.45    55754.38    923.81 o
   5   0   2      372.85      372.12     39.92 o
   6   0   2    30392.57    28675.19    464.16 o
   7   0   2        2.40       12.87     38.62 o
   8   0   2   281695.84   293750.06   5019.60 o
   9   0   2       46.95      128.74     51.50 o
  10   0   2    83785.87    83782.81   1529.10 o
  11   0   2     1594.55     1541.67     79.85 o
  12   0   2    30416.29    30332.90    674.70 o
  13   0   2      493.71      489.26     50.21 o
  14   0   2    51395.54    50698.05   1027.58 o
  15   0   2      170.40      191.83     50.21 o
  16   0   2    51738.06    49973.65   1070.60 o
  17   0   2        0.99        0.00    128.74 o
  18   0   2    42994.48    42978.04    944.57 o
  19   0   2      245.32      308.98     75.96 o
  20   0   2      627.78      540.75     90.13 o
  21   0   2      293.02      141.62     78.53 o
  22   0   2    14496.53    13266.19    392.23 o
  23   0   2      311.32      155.78     90.12 o
  24   0   2    13684.47    14275.01    515.95 o
  25   0   2      208.12      128.74     64.37 o
  26   0   2    19907.69    19464.57    570.51 o
  27   0   2       60.14      270.35    115.86 o
  28   0   2     9000.71     8921.11    342.82 o
  29   0   2      804.58      748.04    105.57 o
  30   0   2    13411.84    14188.33    487.39 o
  31   0   2     1226.53     1650.64    166.09 o
  32   0   2     8323.97     9048.20    345.33 o
  33   0   2     1497.34     1568.27    180.26 o
  34   0   2     5903.32     5129.47    405.77 o
  35   0   2     3070.03     3590.32    381.18 o
  36   0   2     8479.09     8246.11    494.77 o
  37   0   2     2319.90     2436.26    279.42 o
  38   0   2     2987.87     2630.85    314.21 o
  39   0   2     2560.16     2572.78    321.92 o
  40   0   2     3955.88     3853.20    379.91 o
  41   0   2     1348.84     1829.58    524.02 o
  42   0   2      315.02      -64.37    530.41 o
  43   0   2     2307.59     1622.41    466.12 o
  44   0   2       49.55      256.19    384.93 o
  45   0   2     3831.27     3079.08    603.97 o
  46   0   2     3945.64     3895.55    764.94 o
  47   0   2     2477.34     2516.02    705.62 o
  48   0   2      195.82     1261.65    717.08 o
  49   0   2     2590.13     2855.97    606.47 o
  50   0   2      624.35     1197.31    565.18 o
 -50   1   2       30.16      198.85    245.27 o
 -49   1   2      705.61      720.54    816.24 o
 -48   1   2      427.02      634.93    418.41 o
 -47   1   2      721.28      876.50    326.66 o
 -46   1   2       24.73     -175.79    722.22 o
 -45   1   2     1371.64     1644.41    316.12 o
 -44   1   2      771.92      544.00    309.63 o
 -43   1   2     1281.20     1399.91    257.33 o
 -42   1   2      207.47       44.65    263.27 o
 -41   1   2     1170.02     1430.59    312.21 o
 -40   1   2       43.40     -106.32    173.83 o
 -39   1   2     1261.36      849.88    215.92 o
 -38   1   2     7056.21     6256.75    510.06 o
 -37   1   2       67.36       45.47     91.48 o
 -36   1   2      429.29      299.79    146.96 o
 -35   1   2      210.02      415.76    205.34 o
 -34   1   2       14.15      122.66    398.44 o
 -33   1   2     1422.00     1657.03    152.96 o
 -32   1   2      469.49      447.78    127.46 o
 -31   1   2      964.27     1150.85    191.20 o
 -30   1   2      333.48      171.44    128.74 o
 -29   1   2      544.73      654.82    125.71 o
 -28   1   2     6966.55     6849.29    336.29 o
 -27   1   2      521.67      450.16    113.62 o
 -26   1   2      581.88      403.70     69.38 o
 -25   1   2      203.69      183.62     47.09 o
 -24   1   2    11902.77    11558.70    215.53 o
 -23   1   2      213.08      257.13     51.50 o
 -22   1   2     1102.38      941.63    101.72 o
 -21   1   2      397.11      367.35     31.55 o
 -20   1   2     6409.03     6607.27    123.44 o
 -19   1   2      121.45      136.00     25.10 o
 -18   1   2    20724.22    20510.20    343.43 o
 -17   1   2      352.98      400.98     52.14 o
 -16   1   2     7137.75     7267.54    154.06 o
 -15   1   2       31.73        2.99     83.68 o
 -14   1   2    44341.03    45327.32    614.88 o
 -13   1   2      300.08      335.62     51.50 o
 -12   1   2     1185.77     1213.05     41.62 o
 -11   1   2        0.63      -10.73     25.25 o
 -10   1   2    48398.46    48552.57    982.50 o
  -9   1   2      298.43      309.82     36.86 o
  -8   1   2    10533.67    10243.52    184.03 o
  -7   1   2        0.92        9.90     36.99 o
  -6   1   2     5460.59     5218.82     98.04 o
  -5   1   2       47.04       67.46     21.42 o
  -4   1   2   114522.79   117536.13   1231.26 o
  -3   1   2        1.53       25.75     38.62 o
  -2   1   2     6700.56     6288.52     89.44 o
  -1   1   2     1569.86     1559.98     30.01 o
   0   1   2     8706.82     8473.11    124.88 o
   1   1   2      182.20      207.95     32.19 o
   2   1   2    21436.85    21203.78    292.84 o
   3   1   2      165.26      167.71     25.11 o
   4   1   2    11029.87    11379.07    325.04 o
   5   1   2      294.28      261.69     38.63 o
   6   1   2    69670.43    69735.55   1145.48 o
   7   1   2       12.74       38.62     21.42 o
   8   1   2     3730.59     3566.13     77.70 o
   9   1   2      235.38      226.06     57.29 o
  10   1   2     3572.05     3674.86    152.05 o
  11   1   2      966.78     1055.69     93.36 o
  12   1   2     2161.87     2060.03     74.06 o
  13   1   2      179.23      209.76     63.73 o
  14   1   2     2399.43     2522.56     72.84 o
  15   1   2      702.77      684.32     46.41 o
  16   1   2     3962.26     3897.22     98.71 o
  17   1   2      930.61      957.43     51.93 o
  18   1   2      428.52      419.81     84.33 o
  19   1   2     1623.91     1626.58     62.40 o
  20   1   2     2010.25     2021.95     75.70 o
  21   1   2     1396.69     1381.43     71.44 o
  22   1   2      386.42      365.86     67.95 o
  23   1   2      631.13      610.14     73.35 o
  24   1   2     7296.99     7573.34    307.35 o
  25   1   2     1671.64     1642.73    148.72 o
  26   1   2     1430.13     1451.69    106.92 o
  27   1   2      822.21      884.16    116.52 o
  28   1   2     1113.21     1282.19    183.48 o
  29   1   2      845.90     1012.76    411.36 o
  30   1   2      332.64      212.91    116.51 o
  31   1   2     1079.62     1090.32    158.10 o
  32   1   2     2266.10     2290.57    180.06 o
  33   1   2      897.87      997.00    213.08 o
  34   1   2      795.47      839.78    123.21 o
  35   1   2     1899.09     1686.78    158.54 o
  36   1   2      156.67      374.09    141.29 o
  37   1   2      514.27      479.54    150.19 o
  38   1   2     1837.75     1823.79    207.14 o
  39   1   2        6.78       29.89    212.67 o
  40   1   2     1742.82     1862.24    277.15 o
  41   1   2      135.69      419.87    265.24 o
  42   1   2     2692.09     2928.10    338.69 o
  43   1   2      249.94      458.03    676.53 o
  44   1   2     2373.33     2189.09    348.46 o
  45   1   2      421.52      288.91    296.27 o
  46   1   2       25.20     -455.73    455.73 o
  47   1   2       94.05      706.09    367.55 o
  48   1   2      235.28      263.92    361.90 o
  49   1   2       53.66      488.56    394.66 o
 -48   2   2      612.45      352.19    303.14 o
 -47   2   2       96.59     -296.74    296.74 o
 -46   2   2       15.57     -203.43    232.15 o
 -45   2   2      129.15     -132.13    278.45 o
 -44   2   2     1554.91     1389.61    394.63 o
 -43   2   2       17.68       11.59    253.32 o
 -42   2   2       27.03      -17.03    236.88 o
 -41   2   2       71.24       46.05    171.33 o
 -40   2   2       12.63      179.64    150.07 o
 -39   2   2       70.91      -57.99    160.28 o
 -38   2   2      107.19      -17.92    142.26 o
 -37   2   2        5.37      -33.52    132.05 o
 -36   2   2      685.34      567.34    147.42 o
 -35   2   2      792.05      908.41    159.93 o
 -34   2   2     3759.43     4155.00    217.15 o
 -33   2   2        4.94     -117.95    123.04 o
 -32   2   2     5532.79     5260.15    220.84 o
 -31   2   2      106.89      111.96    168.00 o
 -30   2   2    10448.40    10681.18    306.92 o
 -29   2   2       86.83     -114.13    116.73 o
 -28   2   2     9141.39     8948.62    290.61 o
 -27   2   2      561.83      581.25    160.29 o
 -26   2   2     1731.35     1894.68    139.16 o
 -25   2   2      902.34      833.80     98.57 o
 -24   2   2     1967.47     1866.28    133.28 o
 -23   2   2      582.01      543.09     94.87 o
 -22   2   2      123.39      129.34    109.43 o
 -21   2   2      288.45      141.74     91.49 o
 -20   2   2     5930.53     6425.11    209.38 o
 -19   2   2      410.13      400.90     79.50 o
 -18   2   2     1031.20      964.53    113.95 o
 -17   2   2     1508.59     1566.13    200.23 o
 -16   2   2     6800.53     7127.51    159.67 o
 -15   2   2        4.28      -46.06     46.06 o
 -14   2   2     1388.18     1700.89     79.19 o
 -13   2   2      100.09       92.96     45.06 o
 -12   2   2      713.51      839.76    116.52 o
 -11   2   2      504.82      488.64     51.50 o
 -10   2   2     1630.22     1687.00     52.81 o
  -9   2   2      458.73      438.03     36.80 o
  -8   2   2     8455.66     9067.18    181.56 o
  -7   2   2        1.00       26.23     52.14 o
  -6   2   2     1930.21     1942.39     79.85 o
  -5   2   2      340.45      340.01     35.50 o
  -4   2   2     1214.79     1217.56     44.62 o
  -3   2   2       94.49      123.55     30.90 o
  -2   2   2       17.23       38.62     38.62 o
  -1   2   2      106.68      111.99     23.80 o
   0   2   2    29352.05    29438.76    346.67 o
   1   2   2        0.59       19.65     38.12 o
   2   2   2      581.22      609.25     30.93 o
   3   2   2       18.60       19.31     18.21 o
   4   2   2     9766.38    10003.44    158.69 o
   5   2   2      181.32      173.16     27.75 o
   6   2   2       51.12       59.11     32.83 o
   7   2   2       84.70       63.93     26.84 o
   8   2   2     5514.23     5382.34    115.38 o
   9   2   2       20.41      -24.60     70.16 o
  10   2   2    20449.37    21159.83    315.04 o
  11   2   2       35.20       -8.58     40.21 o
  12   2   2     1423.00     1187.19     65.03 o
  13   2   2      239.66      238.48     44.71 o
  14   2   2     7976.69     8065.95    178.14 o
  15   2   2      161.92      259.50     51.50 o
  16   2   2       87.75       91.40     64.37 o
  17   2   2      655.38      706.99    142.27 o
  18   2   2     1116.83      957.62     95.28 o
  19   2   2        2.02       26.79     36.22 o
  20   2   2      966.38      946.37    110.73 o
  21   2   2      113.45       90.95     37.26 o
  22   2   2     2985.04     3071.53    109.83 o
  23   2   2        8.26      110.37    128.74 o
  24   2   2     1613.75     1589.00    114.21 o
  25   2   2        7.52        0.00     82.84 o
  26   2   2       64.48        2.31    186.67 o
  27   2   2      193.28      348.03    109.69 o
  28   2   2     5015.92     5321.25    481.75 o
  29   2   2       24.67       76.98    157.95 o
  30   2   2      932.53      881.41    122.32 o
  31   2   2      356.54      446.70    180.24 o
  32   2   2      776.31      436.35    516.92 o
  33   2   2      652.63      589.74    133.64 o
  34   2   2     7171.18     6784.23    305.70 o
  35   2   2      429.11      371.87    126.53 o
  36   2   2     1538.57     1501.72    438.41 o
  37   2   2      362.14      343.66    294.82 o
  38   2   2      353.51      236.28    131.35 o
  39   2   2      703.95      493.18    130.94 o
  40   2   2      668.34      535.19    187.97 o
  41   2   2     1155.02     1087.51    404.92 o
  42   2   2     2478.66     1866.73    445.52 o
  43   2   2     1298.82      841.50    221.38 o
  44   2   2      696.34      342.72    348.90 o
  45   2   2      102.92      566.12    661.72 o
  46   2   2       42.77     -111.85    315.41 o
  47   2   2      152.68     -130.44    308.86 o
  48   2   2       18.39     -191.82    399.09 o
 -46   3   2      722.60      809.48    496.95 o
 -45   3   2     2051.61     2231.36    522.76 o
 -44   3   2       47.17      -65.40    213.96 o
 -43   3   2     2982.25     3417.94    307.51 o
 -42   3   2       94.13      -20.76    116.23 o
 -41   3   2     1279.67     1371.56    316.73 o
 -40   3   2      315.38      152.15    193.93 o
 -39   3   2     3269.40     3393.41    246.74 o
 -38   3   2       14.90     -159.23    159.23 o
 -37   3   2     3700.33     3681.92    231.21 o
 -36   3   2     4826.36     4890.52    467.52 o
 -35   3   2      972.93      818.52    147.03 o
 -34   3   2     4934.31     4854.73    325.21 o
 -33   3   2      968.55      910.28    135.82 o
 -32   3   2     2908.81     2596.07    192.45 o
 -31   3   2      412.01      431.99    113.12 o
 -30   3   2     2784.71     2783.67    178.51 o
 -29   3   2     2849.43     2884.64    189.30 o
 -28   3   2     5416.64     5243.14    244.09 o
 -27   3   2     2170.50     2025.18    149.64 o
 -26   3   2     7737.67     8177.03    266.00 o
 -25   3   2      178.88       32.04    308.98 o
 -24   3   2     4564.22     4736.22    206.42 o
 -23   3   2       72.94       77.67     92.30 o
 -22   3   2    11477.36    12015.45    297.86 o
 -21   3   2       74.71      107.50     89.47 o
 -20   3   2    14932.55    15194.37    398.14 o
 -19   3   2      928.00      917.47    109.24 o
 -18   3   2    14993.75    15579.16    360.69 o
 -17   3   2      150.29      169.12     98.90 o
 -16   3   2     7450.67     7313.59    222.94 o
 -15   3   2       70.22      129.09     44.01 o
 -14   3   2    21260.91    21318.93    396.89 o
 -13   3   2      707.17      776.43    110.73 o
 -12   3   2    33647.43    34349.83   1392.52 o
 -11   3   2      108.86       91.41     54.62 o
 -10   3   2    12730.23    12299.92    231.63 o
  -9   3   2     1824.66     2009.47     75.17 o
  -8   3   2    26020.07    27235.06    414.55 o
  -7   3   2        0.62        2.86     40.21 o
  -6   3   2    16183.10    15921.69    557.55 o
  -5   3   2      152.24      172.02     39.89 o
  -4   3   2    17783.85    17147.91    313.72 o
  -3   3   2      169.24      128.74     40.21 o
  -2   3   2    18021.50    17088.31    357.64 o
  -1   3   2       60.48       38.76     34.66 o
   0   3   2     5087.69     4571.20     99.09 o
   1   3   2       19.19      -34.33     34.54 o
   2   3   2    21194.32    20995.13    334.29 o
   3   3   2      210.14      150.20     43.06 o
   4   3   2    19999.43    20769.83    296.93 o
   5   3   2      230.25      387.21     88.83 o
   6   3   2    12562.58    12534.48    192.39 o
   7   3   2       31.59       53.49     31.17 o
   8   3   2     3849.05     3589.74     91.26 o
   9   3   2      946.81      811.15     55.08 o
  10   3   2     6081.60     6331.81    305.38 o
  11   3   2      609.86      575.26     57.16 o
  12   3   2     2914.66     2902.46     99.11 o
  13   3   2      320.37      234.13     77.25 o
  14   3   2      360.52      258.99     54.78 o
  15   3   2     4536.40     4816.86    213.83 o
  16   3   2     7414.56     7805.00    173.24 o
  17   3   2     1534.63     1491.00     77.71 o
  18   3   2        1.23      -26.53     83.68 o
  19   3   2     1978.25     1963.37    142.29 o
  20   3   2     1438.87     1486.19    103.32 o
  21   3   2     3340.31     3434.50    194.47 o
  22   3   2     2818.21     2909.30    129.26 o
  23   3   2     1460.90     1406.33    120.31 o
  24   3   2     1996.61     2064.25    133.84 o
  25   3   2     4263.26     4387.76    209.29 o
  26   3   2       22.82       64.37     98.90 o
  27   3   2      308.75      451.58    123.96 o
  28   3   2     5396.89     5910.42    529.40 o
  29   3   2     1331.95     1579.48    563.94 o
  30   3   2      442.42      467.69    173.16 o
  31   3   2     2412.36     2619.47    211.57 o
  32   3   2     1723.58     2104.60    305.16 o
  33   3   2      879.38      770.60    148.25 o
  34   3   2     7078.61     6527.20    321.18 o
  35   3   2     1934.16     2430.81    327.69 o
  36   3   2      282.02      367.63    366.27 o
  37   3   2       65.44      195.82    339.87 o
  38   3   2      617.65      805.39    185.32 o
  39   3   2      598.99      666.06    188.32 o
  40   3   2      105.05      -25.75    207.98 o
  41   3   2      434.19      557.18    224.29 o
  42   3   2     1125.63     1171.27    239.74 o
  43   3   2      303.98      355.77    526.55 o
  44   3   2     2326.57     1292.76    414.61 o
  45   3   2      421.30      245.64    219.50 o
 -42   4   2       25.53     -157.34    218.54 o
 -41   4   2       69.15      -72.96    225.27 o
 -40   4   2     2514.01     2441.35    320.83 o
 -39   4   2      137.01      415.09    247.18 o
 -38   4   2     2114.48     1911.58    237.84 o
 -37   4   2      245.54     -153.00    235.77 o
 -36   4   2       23.42     -179.61    179.61 o
 -35   4   2      329.41      331.89    225.62 o
 -34   4   2       45.67       -5.83    191.10 o
 -33   4   2      208.91       43.13    166.40 o
 -32   4   2       55.04       84.76    385.57 o
 -31   4   2       13.24      143.78    142.59 o
 -30   4   2      893.19     1081.45    181.39 o
 -29   4   2      749.46      626.64    186.57 o
 -28   4   2     6203.82     6051.02    280.74 o
 -27   4   2      486.52      345.32    140.97 o
 -26   4   2      737.32      630.93    141.70 o
 -25   4   2       37.65     -101.68    101.68 o
 -24   4   2     1510.83     1405.56    134.54 o
 -23   4   2      707.27      600.15    117.42 o
 -22   4   2      926.92      905.71    181.54 o
 -21   4   2      595.78      652.89    112.69 o
 -20   4   2      467.95      376.81     95.53 o
 -19   4   2      359.18      326.01    111.98 o
 -18   4   2     1779.64     1825.21    239.50 o
 -17   4   2      860.98      682.75    182.18 o
 -16   4   2       53.43       71.31     81.91 o
 -15   4   2       24.65       46.85     93.91 o
 -14   4   2      183.87       41.98     87.04 o
 -13   4   2      300.11      247.82    108.79 o
 -12   4   2     1155.59     1298.33     89.21 o
 -11   4   2      804.89      823.07    148.06 o
 -10   4   2       30.72       95.91     95.91 o
  -9   4   2       10.66       36.32     68.36 o
  -8   4   2      468.24      460.49    194.40 o
  -7   4   2       28.68       68.21    115.22 o
  -6   4   2      814.24      773.14     82.36 o
  -5   4   2        2.98      -82.45     84.32 o
  -4   4   2     4553.96     4677.72    178.40 o
  -3   4   2      226.31      375.01    153.85 o
  -2   4   2     2354.44     2564.20    137.79 o
  -1   4   2       55.22      -21.71     67.82 o
   0   4   2    11986.76    12411.90    277.84 o
   1   4   2      157.33       64.74     64.17 o
   2   4   2     2277.31     2260.63     98.79 o
   3   4   2      107.10       76.44     72.37 o
   4   4   2       56.55      123.07     70.83 o
   5   4   2       14.91       77.16     63.31 o
   6   4   2    12191.29    12551.41    249.48 o
   7   4   2      269.95      292.30     76.44 o
   8   4   2       61.13      109.71    153.84 o
   9   4   2      126.18      136.19     77.35 o
  10   4   2     6272.62     6547.71    555.91 o
  11   4   2      106.48       70.16     72.83 o
  12   4   2     1809.03     1846.98    141.64 o
  13   4   2      401.75      504.16    122.31 o
  14   4   2     2771.71     2849.36    273.01 o
  15   4   2       34.82      -36.05    225.29 o
  16   4   2    10435.90    11011.73    567.73 o
  17   4   2       14.22       -5.62    211.13 o
  18   4   2      783.55      695.38    160.94 o
  19   4   2      299.28      235.17    139.15 o
  20   4   2     5640.27     5724.74    259.71 o
  21   4   2        7.69      -96.40    122.73 o
  22   4   2     2355.61     2989.98    206.27 o
  23   4   2        6.83       46.74    123.04 o
  24   4   2    10432.71    10205.63    655.94 o
  25   4   2      636.41      333.47    198.91 o
  26   4   2     9089.24     8749.95    318.08 o
  27   4   2        3.09      354.12    173.49 o
  28   4   2      100.13      227.63    133.51 o
  29   4   2     1202.09     1077.97    206.10 o
  30   4   2     2327.75     2754.22    215.23 o
  31   4   2       12.58       69.52    180.98 o
  32   4   2      244.51      420.50    168.61 o
  33   4   2      205.64       36.12    221.68 o
  34   4   2      923.83      862.59    220.87 o
  35   4   2       36.41     -158.61    158.61 o
  36   4   2     1417.78     1794.87    278.79 o
  37   4   2      348.26      192.60    178.79 o
  38   4   2     1901.84     1643.58    267.55 o
  39   4   2      494.08      522.91    259.74 o
  40   4   2      888.84      326.77    219.52 o
  41   4   2      435.73      380.34    235.44 o
 -36   5   2       76.12      296.93    295.70 o
 -35   5   2       81.60       52.61    215.70 o
 -34   5   2       11.02     -192.96    281.94 o
 -33   5   2       51.30     -282.64    282.64 o
 -32   5   2        1.16     -143.49    341.16 o
 -31   5   2       49.03        8.72    340.51 o
 -30   5   2      297.35      175.95    216.21 o
 -29   5   2       26.59      322.88    234.91 o
 -28   5   2       36.01       85.11    201.05 o
 -27   5   2      164.48       -0.56    215.64 o
 -26   5   2      466.04      460.20    220.18 o
 -25   5   2       11.68       24.76    109.17 o
 -24   5   2       17.94      -53.17    251.04 o
 -23   5   2        7.04      144.62    159.60 o
 -22   5   2       36.36      -54.65    150.07 o
 -21   5   2     1069.03      823.70    186.53 o
 -20   5   2      126.61      216.07    168.23 o
 -19   5   2        2.81     -129.55    205.98 o
 -18   5   2        9.39      -58.81    176.22 o
 -17   5   2       26.15      211.14    184.56 o
 -16   5   2     7885.41     7805.49    353.88 o
 -15   5   2        4.56     -138.20    138.20 o
 -14   5   2     3320.76     3386.17    243.92 o
 -13   5   2      411.22      304.12    173.80 o
 -12   5   2     1079.37     1139.20    178.60 o
 -11   5   2      500.81      623.11    164.21 o
 -10   5   2     1555.17     1196.73    142.28 o
  -9   5   2       15.80      -88.78    173.80 o
  -8   5   2       67.75     -134.12    135.93 o
  -7   5   2       59.66       -4.01     95.97 o
  -6   5   2     1611.19     1622.36    132.36 o
  -5   5   2      675.07      447.32    142.91 o
  -4   5   2     1594.61     1428.08    197.00 o
  -3   5   2      469.63      590.76    122.26 o
  -2   5   2      351.86      258.70    102.33 o
  -1   5   2     2507.21     2647.31    167.93 o
   0   5   2     1041.53     1154.92    129.84 o
   1   5   2      956.07      907.31    117.39 o
   2   5   2     1260.26     1197.94    225.96 o
   3   5   2       19.56      115.33    141.61 o
   4   5   2     3326.95     2886.49    146.81 o
   5   5   2       21.12       23.24     80.11 o
   6   5   2     1380.50     1518.50    206.65 o
   7   5   2      159.05      137.70     86.50 o
   8   5   2      156.98       75.96     99.23 o
   9   5   2       47.12     -147.61    191.82 o
  10   5   2       84.64      345.50    123.39 o
  11   5   2        2.49      166.64    110.42 o
  12   5   2      307.77      174.27    154.49 o
  13   5   2     1545.66     1477.73    181.14 o
  14   5   2     1706.33     1766.05    188.79 o
  15   5   2       51.55      -17.36    149.90 o
  16   5   2      821.42      550.63    329.59 o
  17   5   2      245.07      341.02    238.81 o
  18   5   2      578.63      559.41    198.91 o
  19   5   2        1.85      -30.98    167.64 o
  20   5   2        3.40     -134.91    218.21 o
  21   5   2       27.05      320.01    175.59 o
  22   5   2      571.80      720.43    251.05 o
  23   5   2      749.20      803.37    227.05 o
  24   5   2      243.47      369.56    204.70 o
  25   5   2       26.84      209.46    226.73 o
  26   5   2     1082.22      975.21    245.50 o
  27   5   2       20.81     -154.30    154.30 o
  28   5   2        3.46     -128.74    237.52 o
  29   5   2       57.85      261.26    221.48 o
  30   5   2       18.06     -127.10    283.01 o
  31   5   2        5.05      138.28    216.70 o
  32   5   2      667.95      305.82    211.78 o
  33   5   2       16.44     -155.77    251.13 o
  34   5   2      596.95     1037.96    241.26 o
  35   5   2      200.99     -106.13    436.43 o
 -27   6   2       99.87      433.25    309.30 o
 -26   6   2      445.25      278.63    311.54 o
 -25   6   2      495.31      370.78    399.75 o
 -24   6   2     1728.06     1549.56    292.62 o
 -23   6   2      391.16      199.01    249.76 o
 -22   6   2      265.03      379.66    218.64 o
 -21   6   2      137.86      256.43    310.68 o
 -20   6   2     1527.81     1240.09    332.01 o
 -19   6   2      238.47      193.25    289.81 o
 -18   6   2      153.49     -245.28    245.28 o
 -17   6   2      237.95     -158.18    210.15 o
 -16   6   2      771.98      365.81    572.92 o
 -15   6   2       25.83       13.00    437.06 o
 -14   6   2      848.95      682.22    232.32 o
 -13   6   2       65.92       91.12    209.62 o
 -12   6   2        5.06      -68.35    245.94 o
 -11   6   2       51.35        3.33    188.68 o
 -10   6   2       37.80      393.58    225.52 o
  -9   6   2     1424.35     1490.69    201.58 o
  -8   6   2       13.58      276.32    241.05 o
  -7   6   2      340.09      310.35    212.79 o
  -6   6   2     1152.85     1169.86    198.76 o
  -5   6   2     1274.06     1260.81    209.83 o
  -4   6   2      251.89       75.35    128.10 o
  -3   6   2      425.71      731.43    222.72 o
  -2   6   2      497.10      564.79    177.34 o
  -1   6   2       10.26       54.06    150.92 o
   0   6   2     2393.23     2230.09    195.53 o
   1   6   2       41.56     -112.39    112.39 o
   2   6   2     3302.30     3158.50    197.75 o
   3   6   2      112.67       86.70    155.94 o
   4   6   2     4706.01     4532.40    274.32 o
   5   6   2      274.38      185.85    186.87 o
   6   6   2     2176.94     2153.96    213.82 o
   7   6   2      391.00      545.61    171.61 o
   8   6   2      421.07      427.93    179.79 o
   9   6   2       79.88      366.39    140.38 o
  10   6   2     1093.24      795.26    329.60 o
  11   6   2      192.66        2.09    162.72 o
  12   6   2     3684.69     4099.00    650.33 o
  13   6   2       13.49       28.63    211.77 o
  14   6   2     4991.62     4783.48    281.27 o
  15   6   2        0.61     -172.50    172.50 o
  16   6   2     2257.00     2240.74    556.25 o
  17   6   2      213.87      -69.21    209.27 o
  18   6   2     2688.10     3184.97    984.41 o
  19   6   2       76.86      309.42    253.62 o
  20   6   2     3380.85     3717.95    640.00 o
  21   6   2       13.79      -80.75    185.60 o
  22   6   2      652.40      488.72    208.02 o
  23   6   2       81.73      290.03    219.23 o
  24   6   2     1977.86     1723.93    329.25 o
  25   6   2      133.16     -230.76    230.76 o
  26   6   2      991.30      865.01    354.05 o
  27   6   2        6.15      -69.37    218.96 o
 -11   7   2       32.91      449.83    413.89 o
 -10   7   2     1456.00     1681.50    353.14 o
  -9   7   2      291.23      398.26    181.61 o
  -8   7   2     1146.33     1252.21    546.54 o
  -7   7   2        5.01      290.30    217.57 o
  -6   7   2      623.68      625.82    192.40 o
  -5   7   2       19.28       82.14    257.30 o
  -4   7   2      992.19     1082.76    283.24 o
  -3   7   2       33.79      231.73    296.10 o
  -2   7   2      560.39      399.10    244.61 o
  -1   7   2       76.39      411.96    308.97 o
   0   7   2      433.24      231.74    307.69 o
   1   7   2      115.28      167.36    346.31 o
   2   7   2      596.35      281.95    281.95 o
   3   7   2      229.00      321.85    540.71 o
   4   7   2      232.41      128.74    360.47 o
   5   7   2      579.76      876.74    477.64 o
   6   7   2      754.16      822.96    267.10 o
   7   7   2       46.82      -19.97    186.71 o
   8   7   2      252.01     -141.69    244.88 o
   9   7   2      542.01      384.97    610.88 o
  10   7   2      641.97      172.59    263.92 o
 -50   1   3     1024.61      992.72    413.28 o
 -49   1   3      863.42     1131.80    535.58 o
 -48   1   3      902.54     1523.86    345.28 o
 -47   1   3      420.29      285.76    294.41 o
 -46   1   3     1278.60     1805.90    688.82 o
 -45   1   3      671.49      863.52    297.30 o
 -44   1   3     3160.35     3475.11    484.18 o
 -43   1   3      591.50      128.74    250.90 o
 -42   1   3     2356.48     2125.73    286.02 o
 -41   1   3      199.33     -211.60    230.55 o
 -40   1   3     2190.39     2541.93    271.62 o
 -39   1   3      151.74      -74.05    218.37 o
 -38   1   3     1817.43     1793.85    251.70 o
 -37   1   3     1017.70      874.45    146.32 o
 -36   1   3      364.85      552.03    213.07 o
 -35   1   3      198.11      273.01    116.93 o
 -34   1   3     8273.46     9300.14    351.87 o
 -33   1   3      164.43       47.86     86.65 o
 -32   1   3     2642.93     2750.45    172.47 o
 -31   1   3     1276.97     1168.36    224.04 o
 -30   1   3     6474.44     6957.41    330.46 o
 -29   1   3      554.49      323.71    174.45 o
 -28   1   3     2102.71     2320.56    147.03 o
 -27   1   3     3124.93     3097.46    147.45 o
 -26   1   3      531.57      477.90     92.57 o
 -25   1   3     5045.27     4678.41    234.46 o
 -24   1   3     5395.38     5141.89    132.74 o
 -23   1   3     1079.72      886.50     65.67 o
 -22   1   3       53.17       35.62     83.68 o
 -21   1   3    14069.37    14258.72    266.32 o
 -20   1   3    10148.50    10145.62    194.20 o
 -19   1   3    34320.77    35524.79    499.35 o
 -18   1   3      408.98      320.19     33.54 o
 -17   1   3    15658.65    14821.83    234.61 o
 -16   1   3      742.16      712.18     76.61 o
 -15   1   3    27237.30    27007.06    861.30 o
 -14   1   3      586.95      588.89     43.78 o
 -13   1   3    19464.71    19046.51    271.43 o
 -12   1   3      988.03      972.65     49.19 o
 -11   1   3    23646.58    22060.85    332.13 o
 -10   1   3     5611.49     5546.93    391.26 o
  -9   1   3    25973.16    24732.08    369.66 o
  -8   1   3     2730.14     2845.68     92.76 o
  -7   1   3    16862.18    15443.25    309.38 o
  -6   1   3     1710.25     1756.50     66.16 o
  -5   1   3    20411.67    19650.84    700.80 o
  -4   1   3      591.81      618.18     35.34 o
  -3   1   3     2262.50     2437.75     72.15 o
  -2   1   3      329.97      342.78     30.23 o
  -1   1   3    41460.14    39695.80    496.43 o
   0   1   3      105.95      119.33     23.94 o
   1   1   3   222713.98   225208.94   3111.37 o
   2   1   3      383.80      434.55     52.15 o
   3   1   3   135566.05   138044.88   1933.98 o
   4   1   3      443.23      443.77     24.46 o
   5   1   3    87536.39    85745.79   1782.75 o
   6   1   3     1727.36     1692.45     46.45 o
   7   1   3      170.86      153.17     31.54 o
   8   1   3      116.93       95.57     26.84 o
   9   1   3     3508.34     4040.69     75.95 o
  10   1   3      121.47      152.19     45.06 o
  11   1   3    15990.72    15180.37    255.06 o
  12   1   3     4957.23     5019.35    215.86 o
  13   1   3    34033.94    34061.85    564.63 o
  14   1   3       10.17       69.64     49.45 o
  15   1   3    17260.27    16201.51    296.46 o
  16   1   3     3498.80     3680.33     97.01 o
  17   1   3      558.89      399.65     52.63 o
  18   1   3      394.64      399.11     51.68 o
  19   1   3     2381.22     2466.61     89.11 o
  20   1   3     4056.68     4222.44    114.76 o
  21   1   3      637.47      661.16     57.16 o
  22   1   3     3395.12     3277.84    181.61 o
  23   1   3       12.16        8.53     58.49 o
  24   1   3     1341.86     1307.31    238.85 o
  25   1   3     3883.38     3821.09    146.83 o
  26   1   3     4889.74     5129.45    149.38 o
  27   1   3      273.54      336.70    160.93 o
  28   1   3      929.97      890.78    122.96 o
  29   1   3      121.81      186.30    154.49 o
  30   1   3     2528.56     2586.44    185.67 o
  31   1   3      177.81      145.09    116.51 o
  32   1   3     1361.74     1413.87    316.10 o
  33   1   3     1976.39     1901.79    163.01 o
  34   1   3     4109.91     4379.13    244.71 o
  35   1   3     1641.03     1538.09    283.91 o
  36   1   3     4969.02     5382.68    276.38 o
  37   1   3      566.66      805.38    154.11 o
  38   1   3     2940.12     2628.33    206.51 o
  39   1   3       60.17      202.60    266.02 o
  40   1   3      759.29      909.41    327.66 o
  41   1   3     1681.47     1766.44    309.89 o
  42   1   3      149.83      266.52    232.48 o
  43   1   3     1910.74     2380.81    318.29 o
  44   1   3     1166.30     1234.43    697.18 o
  45   1   3     2034.02     2128.78    396.58 o
  46   1   3     1110.59     1331.41    268.25 o
  47   1   3      414.25      549.76    263.92 o
  48   1   3     1354.33     1169.55    326.38 o
  49   1   3     1058.31     1533.64    514.35 o
 -48   2   3      668.33      856.85    377.86 o
 -47   2   3     1810.94     2087.84    464.16 o
 -46   2   3       14.79       17.43    617.94 o
 -45   2   3     2404.52     2823.67    399.81 o
 -44   2   3      627.95      590.32    302.77 o
 -43   2   3     1445.56     1553.92    271.34 o
 -42   2   3      309.42      114.64    244.75 o
 -41   2   3     5473.83     5313.85    323.28 o
 -40   2   3        3.99        3.11    145.77 o
 -39   2   3     2749.23     3124.88    240.80 o
 -38   2   3      661.38      757.87    165.48 o
 -37   2   3     3623.00     3860.18    198.21 o
 -36   2   3      644.36      678.64    136.52 o
 -35   2   3     8820.79     8944.67    299.21 o
 -34   2   3      112.48       -6.15    224.65 o
 -33   2   3     5028.58     5448.56    236.00 o
 -32   2   3     1094.85     1002.38    144.81 o
 -31   2   3    13443.93    13774.16    435.39 o
 -30   2   3       37.42     -206.08    263.91 o
 -29   2   3     5905.71     5992.67    236.31 o
 -28   2   3      866.20      761.94    127.21 o
 -27   2   3     8390.96     8403.75    249.31 o
 -26   2   3     4110.28     4419.36    190.84 o
 -25   2   3     6603.60     6505.57    223.96 o
 -24   2   3      343.88      278.07     94.87 o
 -23   2   3     2159.40     1737.66    123.59 o
 -22   2   3     1945.62     1974.79    259.47 o
 -21   2   3    12032.65    12273.08    290.20 o
 -20   2   3     1829.44     2046.20    233.72 o
 -19   2   3     3362.41     2960.39    102.56 o
 -18   2   3      433.83      424.03     90.12 o
 -17   2   3    31880.05    31307.02    423.99 o
 -16   2   3     3346.46     3403.99     93.80 o
 -15   2   3    32154.49    33715.28    558.64 o
 -14   2   3      597.93      679.48     71.46 o
 -13   2   3      699.59      751.73     56.14 o
 -12   2   3      771.28      806.85     52.39 o
 -11   2   3      378.35      334.14    101.07 o
 -10   2   3     2078.08     2129.29     77.26 o
  -9   2   3       36.62       -1.56     40.52 o
  -8   2   3      531.47      628.30     49.50 o
  -7   2   3     6049.66     6261.87    127.12 o
  -6   2   3     3512.38     3653.94    143.65 o
  -5   2   3     1543.60     1592.81     60.69 o
  -4   2   3        3.58      -26.84     26.84 o
  -3   2   3      845.55      883.91     37.78 o
  -2   2   3      626.09      657.94     34.70 o
  -1   2   3    11515.80    11560.61    231.66 o
   0   2   3     1135.05     1166.70     43.71 o
   1   2   3     2968.31     2876.13     60.57 o
   2   2   3     2615.94     2579.29     65.12 o
   3   2   3       29.00       49.22     21.64 o
   4   2   3      554.08      646.34     28.22 o
   5   2   3     3993.70     3992.94     73.91 o
   6   2   3      107.39       88.82     13.52 o
   7   2   3     4707.57     4380.50     80.90 o
   8   2   3     2169.05     2279.63    109.47 o
   9   2   3    11469.03    11669.76    364.46 o
  10   2   3      201.54      150.73     34.56 o
  11   2   3     2367.94     2039.60     70.87 o
  12   2   3     3747.35     3791.41    141.70 o
  13   2   3     5184.36     4930.10    120.58 o
  14   2   3       96.08      168.70     44.87 o
  15   2   3    24768.43    25263.46    407.71 o
  16   2   3      260.12      169.13     47.14 o
  17   2   3     9127.25     8766.11    176.99 o
  18   2   3     1226.16     1410.79    148.07 o
  19   2   3    17627.87    18581.65    378.15 o
  20   2   3      958.99     1110.48     95.28 o
  21   2   3    13521.36    13589.97    487.50 o
  22   2   3      984.85      944.42     66.07 o
  23   2   3     2039.61     1762.19    134.56 o
  24   2   3      198.23       75.96    101.75 o
  25   2   3    10140.34     9753.14    312.46 o
  26   2   3       86.77      196.91    146.76 o
  27   2   3     9509.60     9298.77    417.56 o
  28   2   3       78.69      -76.31    133.10 o
  29   2   3    12531.82    12917.57    415.25 o
  30   2   3        8.32      308.17    131.83 o
  31   2   3     9064.84     9496.46    358.91 o
  32   2   3        8.32      -18.96    132.41 o
  33   2   3     2008.68     2471.06    800.26 o
  34   2   3       81.22      -79.19    130.49 o
  35   2   3     5310.31     5763.71    311.06 o
  36   2   3      341.93      606.37    167.57 o
  37   2   3     2081.28     2041.96    189.43 o
  38   2   3      881.80      784.86    167.67 o
  39   2   3     1848.58     1937.91    206.36 o
  40   2   3     1139.41     1592.58    230.20 o
  41   2   3     2508.83     3187.47    258.82 o
  42   2   3      377.06      303.30    207.87 o
  43   2   3      113.31      -46.11    206.24 o
  44   2   3       64.08       33.64    385.57 o
  45   2   3      557.41      158.80    469.27 o
  46   2   3      869.58     1275.50    338.20 o
  47   2   3      846.25      683.99    383.86 o
 -45   3   3       61.13      243.48    256.83 o
 -44   3   3      186.70       55.78    206.89 o
 -43   3   3      363.35      219.62    153.19 o
 -42   3   3      394.32      128.11    263.92 o
 -41   3   3       17.91       51.59    243.96 o
 -40   3   3     1278.96     1193.77    173.43 o
 -39   3   3     2142.86     1880.00    201.55 o
 -38   3   3        2.24      103.28    141.38 o
 -37   3   3      183.51     -148.00    184.76 o
 -36   3   3      760.58      563.85    172.64 o
 -35   3   3       97.38      106.20    133.23 o
 -34   3   3       77.74       26.45    136.36 o
 -33   3   3     1250.85     1400.71    221.45 o
 -32   3   3      537.26      664.54    141.03 o
 -31   3   3      661.80      334.63    163.41 o
 -30   3   3        3.54      221.96    150.91 o
 -29   3   3     3602.09     3757.28    186.30 o
 -28   3   3       20.20       45.50     99.68 o
 -27   3   3     1989.46     1993.19    164.03 o
 -26   3   3     1168.45     1301.04    224.03 o
 -25   3   3      281.19      180.05    121.73 o
 -24   3   3      266.20      239.07    167.36 o
 -23   3   3      516.81      571.58    182.17 o
 -22   3   3       28.98       46.52     95.73 o
 -21   3   3      515.32      532.40    107.87 o
 -20   3   3      150.77      281.43    128.74 o
 -19   3   3     2362.86     2595.38    339.97 o
 -18   3   3      281.91      249.69     91.02 o
 -17   3   3       32.57       14.76     83.04 o
 -16   3   3        0.18      -13.48     86.65 o
 -15   3   3     1540.21     1523.81    211.17 o
 -14   3   3      185.95      213.18     55.36 o
 -13   3   3      684.37      621.45     62.74 o
 -12   3   3      285.67      336.13     73.28 o
 -11   3   3     5058.92     5854.07    200.33 o
 -10   3   3      372.93      512.74     95.27 o
  -9   3   3      715.83      549.80     57.73 o
  -8   3   3      135.96       96.04     49.78 o
  -7   3   3     1174.39     1298.66     63.73 o
  -6   3   3     1217.83     1312.04    157.73 o
  -5   3   3     5633.41     5902.99    116.00 o
  -4   3   3     1192.76     1352.90     56.74 o
  -3   3   3    10223.97    10679.03    177.29 o
  -2   3   3      661.75      718.84     27.04 o
  -1   3   3      480.89      449.67     57.29 o
   0   3   3     1185.69     1368.00     63.74 o
   1   3   3       18.87       30.47     73.11 o
   2   3   3     1078.01     1194.84    166.74 o
   3   3   3     1681.98     1815.69     75.03 o
   4   3   3      271.30      285.14     52.38 o
   5   3   3      497.39      542.27     34.49 o
   6   3   3     1553.33     1624.86    146.79 o
   7   3   3      239.36      162.04     76.60 o
   8   3   3      779.65      902.40     45.81 o
   9   3   3     6900.92     7336.39    147.10 o
  10   3   3      274.97      277.16     51.68 o
  11   3   3      324.05      203.39     49.11 o
  12   3   3       92.38      163.21     53.79 o
  13   3   3     1353.94     1369.93     64.91 o
  14   3   3       31.88       28.03     55.16 o
  15   3   3      894.64     1025.63     84.33 o
  16   3   3       15.86        1.00     57.27 o
  17   3   3       81.59       18.25     75.96 o
  18   3   3       30.62       -4.52     58.49 o
  19   3   3     5486.13     5400.85    177.17 o
  20   3   3      129.56      -83.68    148.05 o
  21   3   3       30.31      121.99    128.09 o
  22   3   3        0.92       85.08    104.39 o
  23   3   3      365.47      437.37    107.28 o
  24   3   3        0.63       94.96     95.26 o
  25   3   3        2.80       51.33    250.39 o
  26   3   3        6.95      -74.18     95.26 o
  27   3   3     1020.79      838.22    132.07 o
  28   3   3      381.19      336.33    142.90 o
  29   3   3     1759.46     1557.21    179.68 o
  30   3   3        3.68       51.89    131.66 o
  31   3   3        4.82       17.37    122.23 o
  32   3   3      354.72      483.67    148.01 o
  33   3   3       69.62     -101.70    199.63 o
  34   3   3        7.27      221.14    193.11 o
  35   3   3       28.43      156.36    174.26 o
  36   3   3      102.16     -124.09    230.27 o
  37   3   3      188.19      424.58    218.21 o
  38   3   3       38.16      113.55    192.46 o
  39   3   3      776.70     1150.03    341.18 o
  40   3   3       37.81      105.46    209.90 o
  41   3   3        0.12     -212.68    229.39 o
  42   3   3      518.67      650.37    220.82 o
  43   3   3      136.03      446.77    300.73 o
  44   3   3      183.56     -210.66    292.53 o
 -41   4   3      333.85      510.80    346.96 o
 -40   4   3      323.23      684.94    442.87 o
 -39   4   3      880.52      561.87    226.69 o
 -38   4   3       28.42      -10.44    174.76 o
 -37   4   3     3261.69     3163.54    342.42 o
 -36   4   3      100.18      175.07    200.17 o
 -35   4   3     2365.68     2707.02    285.97 o
 -34   4   3       32.00     -181.47    181.47 o
 -33   4   3     1032.51     1000.04    308.35 o
 -32   4   3       17.26       96.64    186.67 o
 -31   4   3      902.24      840.55    231.75 o
 -30   4   3      233.34      226.04    469.90 o
 -29   4   3     3284.05     3363.16    213.96 o
 -28   4   3      331.91      196.97    162.09 o
 -27   4   3      510.89      371.76    277.44 o
 -26   4   3      260.91      213.18    121.56 o
 -25   4   3     4552.27     4481.15    220.12 o
 -24   4   3      131.49      -46.19    126.46 o
 -23   4   3     5480.48     4879.84    234.31 o
 -22   4   3      640.19      466.93    136.10 o
 -21   4   3      246.64      102.67    109.69 o
 -20   4   3       34.44        0.00    119.25 o
 -19   4   3     6751.99     7119.50    261.47 o
 -18   4   3      703.22      512.23    161.58 o
 -17   4   3      897.90      965.95    191.84 o
 -16   4   3      320.16      447.63    140.33 o
 -15   4   3      838.29      876.83    138.41 o
 -14   4   3      435.54      295.03    111.36 o
 -13   4   3     3199.93     2696.06    149.43 o
 -12   4   3      398.29      516.25     91.41 o
 -11   4   3       10.23      -15.61    115.86 o
 -10   4   3      184.84       49.75    128.74 o
  -9   4   3      509.40      513.85    108.79 o
  -8   4   3      100.15       38.53     64.78 o
  -7   4   3      328.05      495.07     69.85 o
  -6   4   3       99.57      -16.03     68.18 o
  -5   4   3      706.55      726.20     81.87 o
  -4   4   3      296.16      378.53     83.04 o
  -3   4   3       77.94      -48.75     59.57 o
  -2   4   3      326.63      333.44     68.74 o
  -1   4   3     1829.40     2001.54     97.15 o
   0   4   3      150.11      152.44    153.84 o
   1   4   3      964.16      856.50     81.35 o
   2   4   3     1065.78     1080.92    105.32 o
   3   4   3     5814.36     6281.42    176.79 o
   4   4   3       33.67       16.43     83.68 o
   5   4   3     1540.25     1425.33    349.59 o
   6   4   3        3.31      -11.82     70.83 o
   7   4   3      697.14      560.30     90.55 o
   8   4   3      385.65      485.65     81.01 o
   9   4   3     1914.15     1683.16    250.45 o
  10   4   3      121.51       72.81     61.13 o
  11   4   3     6473.19     6850.78    278.92 o
  12   4   3      729.15      701.78    225.95 o
  13   4   3     2512.88     2716.47    210.54 o
  14   4   3       51.35       76.91     94.84 o
  15   4   3      223.13      124.14    128.74 o
  16   4   3      199.29      180.88    105.19 o
  17   4   3     3824.10     3591.31    211.49 o
  18   4   3      572.87      583.16    132.29 o
  19   4   3     3171.51     3247.50    192.71 o
  20   4   3        1.63      -35.56    112.28 o
  21   4   3     8017.19     8106.69    309.50 o
  22   4   3        9.26     -126.83    126.83 o
  23   4   3    19379.27    19607.24    547.11 o
  24   4   3      265.18       92.62    134.99 o
  25   4   3     4261.23     4023.46    252.16 o
  26   4   3      127.30       -9.22    127.39 o
  27   4   3       83.95       -2.11    327.64 o
  28   4   3      128.59      -14.64    132.67 o
  29   4   3      610.18      820.21    267.37 o
  30   4   3      350.39      167.66    175.95 o
  31   4   3     4099.85     3771.39    793.30 o
  32   4   3      274.90      -63.67    224.65 o
  33   4   3     2156.24     2020.09    260.70 o
  34   4   3      401.69      501.71    231.93 o
  35   4   3      667.14      446.20    245.26 o
  36   4   3      558.80      656.25    269.65 o
  37   4   3       89.67     -112.40    255.19 o
  38   4   3        8.50      208.33    281.94 o
  39   4   3       98.51      104.16    160.92 o
  40   4   3      522.28      376.88    304.57 o
 -36   5   3     1986.68     1811.36    731.34 o
 -35   5   3       32.66      108.42    288.37 o
 -34   5   3      536.02      623.59    298.04 o
 -33   5   3        4.54      -99.26    232.61 o
 -32   5   3      117.61      150.31    366.91 o
 -31   5   3       14.97     -149.14    201.62 o
 -30   5   3     1110.51     1125.06    334.10 o
 -29   5   3     1476.00     1623.51    282.67 o
 -28   5   3      395.92      434.77    225.94 o
 -27   5   3     1423.35     1424.72    284.05 o
 -26   5   3     1576.16     1380.68    255.82 o
 -25   5   3     1392.42     1987.69    324.97 o
 -24   5   3      744.76      557.95    335.38 o
 -23   5   3     2766.35     2522.57    528.59 o
 -22   5   3       49.64      235.70    256.83 o
 -21   5   3      444.27      590.74    181.52 o
 -20   5   3      528.68      748.47    196.89 o
 -19   5   3      327.41      440.82    158.76 o
 -18   5   3       46.49       32.94    307.68 o
 -17   5   3     5762.14     5848.79    320.30 o
 -16   5   3       20.24       96.19    154.49 o
 -15   5   3     2990.04     3354.53    373.44 o
 -14   5   3     1718.89     1732.26    195.65 o
 -13   5   3     4368.32     4932.30    246.96 o
 -12   5   3       49.67       54.31    147.41 o
 -11   5   3    10528.88    10210.56    920.77 o
 -10   5   3       38.36     -112.65    132.47 o
  -9   5   3     3254.50     3291.09    200.17 o
  -8   5   3       68.77     -147.76    147.76 o
  -7   5   3     5142.19     5638.09    244.78 o
  -6   5   3       97.50       23.75    116.20 o
  -5   5   3     7482.35     7796.03    247.88 o
  -4   5   3     2218.61     2353.63    171.90 o
  -3   5   3    17604.21    17817.20    513.28 o
  -2   5   3      966.28      942.37    117.68 o
  -1   5   3    10746.02    11293.25    691.42 o
   0   5   3      187.71      124.17    113.92 o
   1   5   3      265.67      256.31    251.04 o
   2   5   3      520.36      722.42    114.12 o
   3   5   3     4415.13     4363.76    185.24 o
   4   5   3       47.63       83.68    128.35 o
   5   5   3     3036.70     3321.69    161.53 o
   6   5   3     2152.70     2295.79    130.12 o
   7   5   3     4684.20     4990.91    192.61 o
   8   5   3       77.09       45.09     83.68 o
   9   5   3    10620.11    10965.91    335.56 o
  10   5   3      477.95      551.40    134.01 o
  11   5   3     6247.52     6295.60    301.43 o
  12   5   3       80.03       41.90    132.82 o
  13   5   3     3691.43     3822.00    213.44 o
  14   5   3      748.19      737.84    157.26 o
  15   5   3      581.22      705.90    151.09 o
  16   5   3      306.64      360.65    140.11 o
  17   5   3      912.84     1183.37    308.35 o
  18   5   3      298.81      708.50    268.42 o
  19   5   3       22.27      -51.00    154.75 o
  20   5   3     1038.58     1098.64    211.79 o
  21   5   3      944.04     1195.82    600.61 o
  22   5   3      280.69      428.91    156.40 o
  23   5   3     1086.93     1128.42    200.97 o
  24   5   3      640.56      750.50    245.90 o
  25   5   3       76.16       36.60    170.29 o
  26   5   3      523.68      397.60    219.15 o
  27   5   3      963.71      855.09    218.94 o
  28   5   3      995.46      668.87    223.38 o
  29   5   3        8.05     -279.60    289.60 o
  30   5   3      750.68      664.60    189.48 o
  31   5   3       79.06      -57.49    229.83 o
  32   5   3     1710.57     1609.69    313.09 o
  33   5   3      108.60       63.40    257.48 o
  34   5   3      130.41       58.65    808.48 o
  35   5   3       35.19       19.05    283.70 o
 -27   6   3       22.28      129.32    234.12 o
 -26   6   3      167.90      352.42    254.25 o
 -25   6   3        9.67     -145.50    294.81 o
 -24   6   3        3.37       89.95    624.38 o
 -23   6   3      936.30      394.18    250.10 o
 -22   6   3      878.61     1023.97    592.88 o
 -21   6   3       45.92      -91.16    371.41 o
 -20   6   3       60.24      -99.14    572.88 o
 -19   6   3      274.49      375.45    669.45 o
 -18   6   3      101.69      -49.39    198.26 o
 -17   6   3      291.63      190.74    208.70 o
 -16   6   3     1341.84     1272.70    341.82 o
 -15   6   3       58.67      255.70    211.32 o
 -14   6   3       25.98      225.93    250.87 o
 -13   6   3       63.52      -52.36    249.45 o
 -12   6   3      141.25      303.69    379.78 o
 -11   6   3        2.40       42.46    339.87 o
 -10   6   3      104.65      505.36    245.89 o
  -9   6   3      439.59      170.69    263.28 o
  -8   6   3      181.88      -27.01    238.17 o
  -7   6   3      432.48      332.99    178.10 o
  -6   6   3      456.43      431.83    226.59 o
  -5   6   3       15.89     -192.31    198.90 o
  -4   6   3       26.37     -186.02    186.02 o
  -3   6   3       31.26      152.31    346.30 o
  -2   6   3       83.56       82.91    128.09 o
  -1   6   3      895.20      917.52    157.79 o
   0   6   3        0.10      -37.15    257.47 o
   1   6   3        5.95      -93.91    224.65 o
   2   6   3       61.68       67.19    230.44 o
   3   6   3       39.88       32.08    160.28 o
   4   6   3      127.14      218.86    180.99 o
   5   6   3       35.14      178.70    125.55 o
   6   6   3      168.66       -8.89    138.06 o
   7   6   3      459.53      346.32    156.35 o
   8   6   3      454.08      499.52    162.39 o
   9   6   3      212.05      312.30    182.63 o
  10   6   3      100.35        9.10    195.62 o
  11   6   3       44.26      319.71    204.05 o
  12   6   3      143.42      316.77    191.82 o
  13   6   3        2.98      308.07    181.61 o
  14   6   3      168.96     -124.04    183.12 o
  15   6   3      567.50      570.70    213.07 o
  16   6   3       47.76       61.30    199.54 o
  17   6   3     1804.45     1662.17    230.31 o
  18   6   3      160.35        2.15    179.94 o
  19   6   3        1.60       38.62    205.02 o
  20   6   3       22.51       92.43    310.26 o
  21   6   3      156.31     -218.71    218.71 o
  22   6   3       13.68      -28.61    341.15 o
  23   6   3        4.00     -303.37    303.37 o
  24   6   3      467.63      105.67    217.75 o
  25   6   3      140.61      152.46    243.56 o
  26   6   3       70.41     -133.12    285.44 o
  -9   7   3      695.59      501.27    229.41 o
  -8   7   3        3.18      232.70    302.80 o
  -7   7   3     1448.29     1324.51    293.55 o
  -6   7   3        3.99       10.67    188.31 o
  -5   7   3      971.10      617.31    273.11 o
  -4   7   3      204.55     -104.09    220.76 o
  -3   7   3      964.14     1067.31    319.29 o
  -2   7   3        0.15     -231.73    269.06 o
  -1   7   3       17.05      -51.50    243.31 o
   0   7   3       18.31     -217.57    280.65 o
   1   7   3      141.42      256.19    283.23 o
   2   7   3       61.84      270.35    320.56 o
   3   7   3      270.00       91.41    296.10 o
   4   7   3      171.48     -115.87    361.76 o
   5   7   3      564.86       25.75    363.06 o
   6   7   3      185.85      138.07    257.04 o
   7   7   3     1762.20     1123.53    281.79 o
   8   7   3       28.41       15.20    200.74 o
 -50   0   4      148.89      141.61    297.39 o
 -49   0   4     2234.78     1734.39    509.89 o
 -48   0   4     1099.74     1158.74    347.62 o
 -47   0   4     2344.99     1829.70    601.32 o
 -46   0   4      513.09      141.62    592.22 o
 -45   0   4     1002.39      798.24    525.29 o
 -44   0   4     4479.43     3672.97    728.93 o
 -43   0   4     1690.46     3575.55    597.43 o
 -42   0   4     5510.28     5558.98    694.23 o
 -41   0   4      758.91     -204.71    448.04 o
 -40   0   4     5214.55     5765.01    689.07 o
 -39   0   4     1045.41      628.30    460.92 o
 -38   0   4     1583.56     1444.65    448.07 o
 -37   0   4      939.18      589.67    347.62 o
 -36   0   4      338.37     1001.61    453.17 o
 -35   0   4      709.67      849.73    410.70 o
 -34   0   4     5291.53     5559.36    575.77 o
 -33   0   4     1923.90     1968.80    463.55 o
 -32   0   4    15691.30    15832.16    599.65 o
 -31   0   4      615.96      628.28    131.32 o
 -30   0   4    38959.37    40284.07   1277.63 o
 -29   0   4      318.60      321.86     90.12 o
 -28   0   4    25567.79    26113.20    661.19 o
 -27   0   4      155.32      178.95     91.41 o
 -26   0   4    19207.00    18615.39    464.61 o
 -25   0   4      371.90      346.32     88.83 o
 -24   0   4    41008.27    45321.74   1017.62 o
 -23   0   4      468.86      372.08     78.54 o
 -22   0   4    53417.98    56355.26   1189.88 o
 -21   0   4      192.26      101.71     64.37 o
 -20   0   4    16288.84    15959.99    431.11 o
 -19   0   4       39.99      101.70     78.53 o
 -18   0   4    10140.70     9317.69    285.01 o
 -17   0   4     1191.90     1135.71     91.42 o
 -16   0   4    12988.09    11918.15    272.30 o
 -15   0   4     2108.63     2164.98    115.91 o
 -14   0   4     9474.90     9898.71    248.95 o
 -13   0   4     1693.16     1791.40    124.92 o
 -12   0   4    33379.99    33206.57    788.66 o
 -11   0   4      134.68      101.71     78.53 o
 -10   0   4    16445.71    16389.81    436.92 o
  -9   0   4      220.24      256.20     65.66 o
  -8   0   4    19390.68    18948.86    500.87 o
  -7   0   4     1783.67     1763.32     86.30 o
  -6   0   4      121.24      167.36     64.37 o
  -5   0   4      271.39      256.21    101.71 o
  -4   0   4    24854.82    23965.62    599.50 o
  -3   0   4       20.34       75.96     63.08 o
  -2   0   4    22551.80    20789.18    557.73 o
  -1   0   4      433.45      450.65     63.09 o
   0   0   4    48608.88    46584.61   1037.45 o
   1   0   4     1965.65     1929.75     99.19 o
   2   0   4    79835.59    77973.04   1669.09 o
   3   0   4       52.64       64.37     64.37 o
   4   0   4    32391.62    30793.06   1001.08 o
   5   0   4      170.54      297.40     78.53 o
   6   0   4    11975.16    11535.13    390.10 o
   7   0   4     1841.65     1715.64    103.04 o
   8   0   4      831.45      811.22     90.14 o
   9   0   4     1374.37     1326.44     65.68 o
  10   0   4    10516.17     9903.64    271.01 o
  11   0   4     3864.95     3855.15    126.27 o
  12   0   4     7473.85     7486.40    195.99 o
  13   0   4     2724.95     2573.60    114.64 o
  14   0   4      209.50      281.95     64.37 o
  15   0   4     1867.36     1849.31     87.57 o
  16   0   4     9336.23     9470.22    243.72 o
  17   0   4     3482.83     3143.07    127.53 o
  18   0   4     4334.25     3897.08    155.88 o
  19   0   4     1413.52     1261.91    104.30 o
  20   0   4    46433.82    47991.86   1098.09 o
  21   0   4     1519.69     1541.33    106.88 o
  22   0   4    23018.60    23853.96    596.70 o
  23   0   4     1836.73     1686.88    130.06 o
  24   0   4     9609.78     9117.19    324.83 o
  25   0   4      870.80      911.56    115.88 o
  26   0   4    11232.07    11683.76    393.20 o
  27   0   4     1935.63     1998.47    151.95 o
  28   0   4      204.05      141.61    115.87 o
  29   0   4      260.85      270.36    104.28 o
  30   0   4     8943.64     8963.86    322.16 o
  31   0   4      464.69      346.32    126.17 o
  32   0   4     8496.05     8267.18    329.86 o
  33   0   4      336.77      204.70    130.03 o
  34   0   4      433.44      606.38    157.07 o
  35   0   4        5.62       75.96    256.19 o
  36   0   4     6405.28     6997.31    456.01 o
  37   0   4      213.94     1221.74    293.53 o
  38   0   4    23325.07    23095.88   1001.14 o
  39   0   4        4.72      128.74    231.73 o
  40   0   4     6006.93     7206.67    462.41 o
  41   0   4        2.11      101.70    217.57 o
  42   0   4       71.64      297.39    247.18 o
  43   0   4      976.35      723.56    280.67 o
  44   0   4      741.27      735.14    283.24 o
  45   0   4     1271.36     1393.08    373.38 o
  46   0   4      301.67      155.78    297.39 o
  47   0   4      122.97      155.77    453.16 o
  48   0   4     1553.96      836.89    643.76 o
 -49   1   4      208.95       96.25    280.24 o
 -48   1   4      680.14      469.41    317.26 o
 -47   1   4      784.43     1213.99    351.24 o
 -46   1   4      260.18      641.40    260.84 o
 -45   1   4      485.47      205.84    295.46 o
 -44   1   4     2113.93     2074.26    319.81 o
 -43   1   4      707.66      605.19    251.71 o
 -42   1   4     2025.42     2217.45    592.94 o
 -41   1   4      632.60      819.28    253.00 o
 -40   1   4       43.77     -262.63    262.63 o
 -39   1   4      388.74      531.47    316.06 o
 -38   1   4     4741.35     4670.42    357.72 o
 -37   1   4     2123.75     1881.63    330.28 o
 -36   1   4     1255.56      927.31    163.92 o
 -35   1   4     1334.53     1238.48    141.52 o
 -34   1   4     1577.90     1445.17    209.88 o
 -33   1   4      826.63      810.39    131.42 o
 -32   1   4      584.41      539.27    126.53 o
 -31   1   4     1313.92     1382.35    130.69 o
 -30   1   4      198.83       85.44     98.90 o
 -29   1   4      720.09      736.75    104.09 o
 -28   1   4     1887.48     1958.47    134.72 o
 -27   1   4     1153.48      932.84    106.62 o
 -26   1   4      552.27      650.64    109.43 o
 -25   1   4     1108.63     1090.87     97.85 o
 -24   1   4        5.27      -62.63     65.01 o
 -23   1   4      425.82      388.25    159.64 o
 -22   1   4      314.00      371.61     65.42 o
 -21   1   4      403.67      388.80     90.77 o
 -20   1   4     1905.31     1861.08    233.73 o
 -19   1   4      638.89      526.69     55.12 o
 -18   1   4       66.76      117.62    134.53 o
 -17   1   4     1244.54     1382.01     82.42 o
 -16   1   4      222.78      183.96     51.68 o
 -15   1   4      595.76      594.85     64.49 o
 -14   1   4       94.35       59.68    103.64 o
 -13   1   4      251.39      324.29     64.37 o
 -12   1   4    12296.91    12257.94    239.42 o
 -11   1   4      102.78       67.69    103.64 o
 -10   1   4    13994.47    13529.76    517.85 o
  -9   1   4      405.34      381.02     51.20 o
  -8   1   4    20017.19    19773.21    785.84 o
  -7   1   4       22.71      -49.11     49.11 o
  -6   1   4     4212.51     4247.20    115.25 o
  -5   1   4       27.94       51.65     36.86 o
  -4   1   4     1779.67     1730.36     56.48 o
  -3   1   4      256.30      241.20     59.22 o
  -2   1   4    33266.04    31110.99    473.55 o
  -1   1   4      839.97      905.86    104.30 o
   0   1   4      169.30      167.37     31.17 o
   1   1   4      158.29      198.26     26.84 o
   2   1   4    91059.21    90057.30   1175.50 o
   3   1   4       79.55      113.81     65.01 o
   4   1   4   129901.80   132712.72   1604.31 o
   5   1   4      140.52      102.57     45.06 o
   6   1   4     4812.05     4551.42     91.56 o
   7   1   4     1223.41     1140.16     65.03 o
   8   1   4      864.68      778.91     35.96 o
   9   1   4       10.88       -6.44     45.06 o
  10   1   4      805.01     1049.27     95.93 o
  11   1   4       43.77       96.55     45.06 o
  12   1   4    24217.02    23800.15    386.75 o
  13   1   4       36.83       51.50     40.21 o
  14   1   4    11303.34    10767.24    181.15 o
  15   1   4      164.12       96.56     45.52 o
  16   1   4     1394.06     1212.80     62.80 o
  17   1   4      533.30      506.68     75.96 o
  18   1   4     3448.79     3293.87    137.18 o
  19   1   4       41.95       71.88     83.68 o
  20   1   4      110.10      135.76     49.45 o
  21   1   4      834.42      830.29     65.99 o
  22   1   4    10034.03    10406.92    212.84 o
  23   1   4       51.23        9.40     62.45 o
  24   1   4     3652.72     3860.16    124.01 o
  25   1   4      647.73      604.77     81.35 o
  26   1   4     2642.28     2721.06    102.73 o
  27   1   4     1111.88     1090.58     94.88 o
  28   1   4       29.55       19.71     72.81 o
  29   1   4      561.72      871.85    121.82 o
  30   1   4      280.97      321.95    109.76 o
  31   1   4     1345.93     1353.98    132.30 o
  32   1   4     2257.21     2412.32    282.00 o
  33   1   4      551.92      559.91    112.95 o
  34   1   4      555.17      723.54    139.08 o
  35   1   4     1264.04     1343.12    199.84 o
  36   1   4     1221.50     1061.68    307.72 o
  37   1   4      442.48      308.98    150.91 o
  38   1   4      475.56      436.44    177.65 o
  39   1   4      350.08       38.37    303.19 o
  40   1   4      137.28       59.19    522.68 o
  41   1   4     1468.31     1589.88    288.41 o
  42   1   4      229.10      442.69    217.22 o
  43   1   4     1296.23     1194.19    266.04 o
  44   1   4        7.41      185.93    286.18 o
  45   1   4     1239.32     1136.41    316.78 o
  46   1   4       51.69      158.45    302.08 o
  47   1   4      101.62     -264.83    264.83 o
  48   1   4      143.70      488.16    360.47 o
 -48   2   4      302.44      161.48    271.32 o
 -47   2   4      640.56      712.90    284.63 o
 -46   2   4      192.98     -288.89    308.97 o
 -45   2   4      185.48      -47.90    268.86 o
 -44   2   4      508.85      346.56    262.35 o
 -43   2   4      337.25      587.11    340.76 o
 -42   2   4       41.04     -259.21    259.21 o
 -41   2   4      403.65       72.00    296.11 o
 -40   2   4     6388.42     5679.74    331.01 o
 -39   2   4       82.42      136.66    668.15 o
 -38   2   4      709.02      204.71    251.05 o
 -37   2   4       34.90     -122.95    180.88 o
 -36   2   4       14.76      -27.78    269.06 o
 -35   2   4        6.93      172.27    140.05 o
 -34   2   4     1005.25     1165.39    355.99 o
 -33   2   4        1.49       12.87     96.17 o
 -32   2   4      551.49      171.23    339.24 o
 -31   2   4      738.78      775.18    202.13 o
 -30   2   4     1226.69     1258.45    128.75 o
 -29   2   4      655.58      635.10    108.46 o
 -28   2   4     8160.55     8680.73    284.77 o
 -27   2   4      685.50      743.50    121.57 o
 -26   2   4     3363.59     3295.98    156.42 o
 -25   2   4      365.45      363.41    206.63 o
 -24   2   4     1592.06     1545.46    113.28 o
 -23   2   4        0.41      -94.99    108.78 o
 -22   2   4     7639.31     8386.93    203.71 o
 -21   2   4       19.04        5.84    121.66 o
 -20   2   4      399.18      313.73     38.62 o
 -19   2   4        2.31      -12.87     25.75 o
 -18   2   4     1989.42     2058.49     68.79 o
 -17   2   4        1.08      -32.71     84.32 o
 -16   2   4     2160.84     2295.58     88.10 o
 -15   2   4      148.53      152.85     50.85 o
 -14   2   4     3452.18     3375.91     97.93 o
 -13   2   4      654.96      727.57     50.73 o
 -12   2   4     4793.88     4613.73    118.77 o
 -11   2   4      324.94      274.42     41.89 o
 -10   2   4     3267.85     3942.51    114.00 o
  -9   2   4        5.05      -42.85     42.85 o
  -8   2   4    16099.83    16637.73    351.85 o
  -7   2   4      191.81      255.84     40.48 o
  -6   2   4     3262.86     3379.71    105.63 o
  -5   2   4       47.26       73.33     30.61 o
  -4   2   4     1733.38     1918.87     59.22 o
  -3   2   4       72.95      103.92     58.58 o
  -2   2   4     7149.71     7173.88    110.19 o
  -1   2   4        7.25       27.59     25.75 o
   0   2   4     3289.45     3352.51     82.01 o
   1   2   4      649.75      651.16     51.50 o
   2   2   4     1973.83     2054.38     58.84 o
   3   2   4      226.27      217.58     25.52 o
   4   2   4     2845.27     2914.32     79.04 o
   5   2   4       16.83       25.75     40.21 o
   6   2   4     4612.85     4570.94    137.22 o
   7   2   4       62.10      -10.45     43.06 o
   8   2   4     9522.06    10074.25    206.82 o
   9   2   4      738.82      740.47     34.50 o
  10   2   4      728.28      717.16     34.07 o
  11   2   4      613.23      598.73     35.65 o
  12   2   4     3287.52     3286.58    211.24 o
  13   2   4       98.85       93.90     35.42 o
  14   2   4      166.84      160.78     54.78 o
  15   2   4      342.15      271.21    147.41 o
  16   2   4      127.62       87.53     70.83 o
  17   2   4        2.88      -95.70    160.92 o
  18   2   4    12157.62    13328.38    281.25 o
  19   2   4       81.13       16.13     73.83 o
  20   2   4     4495.29     4406.91    150.07 o
  21   2   4      720.62      702.52     69.89 o
  22   2   4      398.95      362.25     59.66 o
  23   2   4       85.15      100.13    128.74 o
  24   2   4       34.96       71.23     81.91 o
  25   2   4        8.73       32.74    103.63 o
  26   2   4     4132.87     4351.35    195.40 o
  27   2   4        4.44     -117.49    117.49 o
  28   2   4     1424.55     1508.93    160.87 o
  29   2   4       93.07       17.04    117.28 o
  30   2   4       30.71      -40.68    107.12 o
  31   2   4       24.75      109.43    173.15 o
  32   2   4       38.33     -123.77    211.77 o
  33   2   4        4.83      -40.26    137.85 o
  34   2   4       13.21      187.00    313.48 o
  35   2   4       67.58     -162.29    162.29 o
  36   2   4     2015.08     1941.86    413.97 o
  37   2   4       86.78      212.88    189.50 o
  38   2   4      479.46      462.40    205.96 o
  39   2   4        3.37     -200.55    210.21 o
  40   2   4     2177.95     1795.10    289.07 o
  41   2   4      262.35      239.94    162.97 o
  42   2   4     2966.86     2783.98    272.18 o
  43   2   4      361.23     -229.34    229.34 o
  44   2   4      223.67     -252.32    292.46 o
  45   2   4      150.64      412.84    288.77 o
  46   2   4       67.78      343.17    303.25 o
 -45   3   4     1346.49     1219.44    297.41 o
 -44   3   4     1369.71     1219.13    208.64 o
 -43   3   4     1259.98     1531.62    260.78 o
 -42   3   4     1741.79     1628.81    217.39 o
 -41   3   4      936.29      738.80    294.83 o
 -40   3   4     2755.43     2565.22    226.67 o
 -39   3   4     1909.95     2059.51    224.06 o
 -38   3   4      340.81       39.59    133.08 o
 -37   3   4     1070.04     1049.11    173.02 o
 -36   3   4      173.61        2.57    157.78 o
 -35   3   4     1538.20     1400.70    150.02 o
 -34   3   4     2250.08     2036.60    181.59 o
 -33   3   4      833.97      895.95    179.05 o
 -32   3   4     1264.20     1150.18    140.42 o
 -31   3   4     4148.11     4034.76    196.95 o
 -30   3   4      104.30      185.08    256.83 o
 -29   3   4     6888.49     7335.48    281.35 o
 -28   3   4       57.15       39.50    154.49 o
 -27   3   4     1440.50     1386.92    145.56 o
 -26   3   4      161.84      202.62    104.39 o
 -25   3   4      499.92      610.03    105.01 o
 -24   3   4     2060.91     2392.06    249.81 o
 -23   3   4      686.84      715.53    272.30 o
 -22   3   4     1904.71     1914.96    153.61 o
 -21   3   4     3588.77     3752.14    172.00 o
 -20   3   4     1284.85     1283.82    147.43 o
 -19   3   4     1132.45     1082.83    116.54 o
 -18   3   4      753.19      653.88    103.59 o
 -17   3   4      765.08      572.00     86.13 o
 -16   3   4     1199.27     1204.07     73.86 o
 -15   3   4     1029.28     1128.17     71.75 o
 -14   3   4    13686.70    14105.83    275.95 o
 -13   3   4       72.59       69.41     52.38 o
 -12   3   4     9104.53     8804.94    195.96 o
 -11   3   4     1191.24     1118.80     72.38 o
 -10   3   4    22252.31    22570.02    386.25 o
  -9   3   4       32.00      -12.87     55.53 o
  -8   3   4    12160.73    12422.42    218.73 o
  -7   3   4      106.86       78.02     45.49 o
  -6   3   4    12665.13    12554.55    211.52 o
  -5   3   4      740.25      739.50     53.47 o
  -4   3   4    23670.50    24892.64    410.82 o
  -3   3   4        6.58       10.90     49.78 o
  -2   3   4     5437.51     5309.44    122.27 o
  -1   3   4       12.18      -50.03     50.03 o
   0   3   4    30027.96    30167.30    436.22 o
   1   3   4      371.87      415.23     50.03 o
   2   3   4    22086.27    20859.70    898.31 o
   3   3   4       20.72      -57.93     57.93 o
   4   3   4     6808.19     6044.29    118.08 o
   5   3   4       77.56       79.72     57.93 o
   6   3   4    20781.26    20756.89    450.93 o
   7   3   4      451.58      489.23     45.34 o
   8   3   4    13589.40    13737.97    268.55 o
   9   3   4       75.89       66.68     71.45 o
  10   3   4    10803.57    11151.96    239.40 o
  11   3   4       41.13      -58.65     58.65 o
  12   3   4    15921.03    15692.70    305.20 o
  13   3   4       84.70       12.58     95.91 o
  14   3   4     9948.11     9859.98    204.35 o
  15   3   4       99.86      199.08     80.73 o
  16   3   4    12444.22    12970.90    267.23 o
  17   3   4     1117.46     1316.74    175.11 o
  18   3   4    10585.79    10888.73    249.22 o
  19   3   4      537.97      551.03     79.50 o
  20   3   4    14188.22    14746.46    368.79 o
  21   3   4      354.60      426.21    180.24 o
  22   3   4    17667.09    18534.31   1017.71 o
  23   3   4     1661.27     1875.59    131.78 o
  24   3   4      825.10      720.19    178.32 o
  25   3   4     1652.28     1866.54    142.12 o
  26   3   4      469.29      607.80    124.64 o
  27   3   4     3174.83     2987.50    183.39 o
  28   3   4      845.81      926.13    151.83 o
  29   3   4     2378.53     2405.45    168.86 o
  30   3   4      327.49      804.89    565.17 o
  31   3   4      962.18     1010.70    176.66 o
  32   3   4     1159.83     1060.25    186.93 o
  33   3   4     3494.17     3885.61    244.82 o
  34   3   4      144.50       10.16    172.24 o
  35   3   4     1805.94     1915.68    241.50 o
  36   3   4      355.42      451.51    217.40 o
  37   3   4     2239.03     1841.39    302.59 o
  38   3   4     1187.19     1176.24    384.96 o
  39   3   4     1403.11     1660.87    280.89 o
  40   3   4       86.22      -66.15    392.01 o
  41   3   4      285.81      672.69    204.66 o
  42   3   4       29.67     -198.99    339.87 o
  43   3   4     1517.51     1283.31    520.80 o
  44   3   4       33.03     -150.08    252.58 o
 -41   4   4       85.09     -174.48    237.26 o
 -40   4   4      285.40      276.57    327.64 o
 -39   4   4      377.65      422.46    247.18 o
 -38   4   4     1508.94     1604.33    286.48 o
 -37   4   4      422.57      234.45    341.81 o
 -36   4   4     3743.02     3623.37    285.24 o
 -35   4   4        8.68        0.14    239.69 o
 -34   4   4     1138.06     1410.71    262.01 o
 -33   4   4      169.21      178.83    149.58 o
 -32   4   4     3348.78     3384.97    613.61 o
 -31   4   4       52.64     -223.80    223.80 o
 -30   4   4      779.19      900.97    296.12 o
 -29   4   4       26.65       47.60    140.32 o
 -28   4   4      695.29      511.83    173.16 o
 -27   4   4        2.10      -65.37    132.01 o
 -26   4   4      927.70     1080.54    175.39 o
 -25   4   4      130.52       50.21    236.88 o
 -24   4   4     3533.28     3401.74    229.02 o
 -23   4   4      773.18      760.20    136.99 o
 -22   4   4     3672.08     3842.32    209.80 o
 -21   4   4      190.99      195.92    140.05 o
 -20   4   4     1137.40      804.74    163.84 o
 -19   4   4       95.35      110.22    103.48 o
 -18   4   4     2443.20     2425.76    153.87 o
 -17   4   4       20.31      -71.01    173.80 o
 -16   4   4     2101.39     1821.27    155.65 o
 -15   4   4       92.43      133.62     99.68 o
 -14   4   4     9766.21     9808.59    471.68 o
 -13   4   4       13.56      -86.65     86.65 o
 -12   4   4    11498.66    11693.31    500.15 o
 -11   4   4      479.58      577.95    186.04 o
 -10   4   4     3619.27     3852.98    137.95 o
  -9   4   4       11.63       28.77     79.80 o
  -8   4   4     1973.64     1796.16    138.42 o
  -7   4   4       16.31      -17.98     83.04 o
  -6   4   4     2649.54     2921.07    107.83 o
  -5   4   4      412.65      430.28     75.89 o
  -4   4   4      116.35      252.27     71.43 o
  -3   4   4       43.01       54.56     58.84 o
  -2   4   4      698.84      837.43    122.95 o
  -1   4   4       51.32      173.51    108.78 o
   0   4   4     4019.91     4080.96    138.29 o
   1   4   4      528.62      446.03    140.33 o
   2   4   4     1559.02     1316.71    162.24 o
   3   4   4       11.18       18.84    238.16 o
   4   4   4       30.18       59.45    135.17 o
   5   4   4      162.02       34.58     76.60 o
   6   4   4       29.89      -26.32    115.22 o
   7   4   4       21.57      102.35     72.83 o
   8   4   4      408.06      432.50     83.43 o
   9   4   4      916.64     1029.49    276.17 o
  10   4   4      518.38      537.09    102.00 o
  11   4   4      436.52      378.42    109.43 o
  12   4   4      296.21      302.74     98.23 o
  13   4   4       18.00      203.69    122.30 o
  14   4   4     2434.32     2490.41    139.40 o
  15   4   4      691.22      632.48    118.23 o
  16   4   4      637.84      485.36    111.36 o
  17   4   4      470.92      589.47    134.14 o
  18   4   4      249.89      256.65    110.42 o
  19   4   4        5.64     -147.80    153.84 o
  20   4   4     1125.41     1564.90    258.15 o
  21   4   4     1287.42     1280.44    153.13 o
  22   4   4       13.85       79.50    205.34 o
  23   4   4      606.48      658.37    135.44 o
  24   4   4      804.46      809.81    310.92 o
  25   4   4       61.03       21.09    180.23 o
  26   4   4       38.32      -72.44    139.72 o
  27   4   4        6.24      247.19    184.06 o
  28   4   4      629.53      577.51    151.57 o
  29   4   4      225.53      233.71    219.24 o
  30   4   4     2115.95     1200.45    224.26 o
  31   4   4      419.19      385.94    206.46 o
  32   4   4      882.46      796.18    283.15 o
  33   4   4       64.42       71.64    251.04 o
  34   4   4     3740.11     3804.03    737.25 o
  35   4   4       75.15      -43.51    495.00 o
  36   4   4      202.01      608.27    283.87 o
  37   4   4       12.94       32.55    226.38 o
  38   4   4      177.64       17.17    237.99 o
  39   4   4       90.60       51.30    269.82 o
  40   4   4     1903.58     2205.30    317.60 o
 -35   5   4       30.10       35.11    118.06 o
 -34   5   4       99.59      173.12    218.02 o
 -33   5   4       71.86     -216.58    216.58 o
 -32   5   4       77.47     -155.14    206.62 o
 -31   5   4      243.45      559.77    229.46 o
 -30   5   4       11.70      118.71    528.47 o
 -29   5   4      108.69     -188.31    188.31 o
 -28   5   4       48.60       89.96    148.01 o
 -27   5   4       76.39     -141.14    200.29 o
 -26   5   4        4.13      -11.00    169.05 o
 -25   5   4       67.52     -110.07    186.03 o
 -24   5   4     1622.41     1305.21    327.68 o
 -23   5   4       23.09       -2.12    161.57 o
 -22   5   4        5.73     -176.46    219.50 o
 -21   5   4      283.08      586.41    169.10 o
 -20   5   4      183.53      245.90    196.81 o
 -19   5   4      218.80       34.37    163.32 o
 -18   5   4      520.85      355.35    153.42 o
 -17   5   4      105.72     -141.94    197.07 o
 -16   5   4     2320.41     2225.94    213.49 o
 -15   5   4       86.95      -92.91    131.85 o
 -14   5   4       19.66      -22.35    154.13 o
 -13   5   4     1101.83     1020.04    162.87 o
 -12   5   4      505.20      712.85    181.00 o
 -11   5   4       79.22      203.13    140.05 o
 -10   5   4     6861.96     6611.40    254.50 o
  -9   5   4       83.80      211.77    263.27 o
  -8   5   4       14.70       -9.96    115.86 o
  -7   5   4       85.06       48.87    121.66 o
  -6   5   4       57.97      -25.03     80.42 o
  -5   5   4        2.64      198.59    103.34 o
  -4   5   4     1538.07     1416.21    132.59 o
  -3   5   4     1395.15     1359.59    122.41 o
  -2   5   4     1210.95     1090.12    116.22 o
  -1   5   4      401.95      334.73    103.35 o
   0   5   4     8272.20     8433.88    260.26 o
   1   5   4      243.70      231.25    108.78 o
   2   5   4      755.43      705.18    116.95 o
   3   5   4       69.79      156.68    105.01 o
   4   5   4       56.75     -109.69    109.69 o
   5   5   4        1.08      215.40     86.12 o
   6   5   4      311.40      188.62     83.03 o
   7   5   4     2080.81     2009.59    136.54 o
   8   5   4      464.21      522.89     85.74 o
   9   5   4       16.91      -55.95    107.33 o
  10   5   4     1099.39     1067.84    161.58 o
  11   5   4       32.50      -27.37    104.50 o
  12   5   4       12.10     -113.52    113.52 o
  13   5   4       13.82      -60.66    205.98 o
  14   5   4      108.35      278.46    123.87 o
  15   5   4       35.53     -141.61    141.61 o
  16   5   4       10.27       14.13    153.84 o
  17   5   4        3.33       18.76    142.49 o
  18   5   4       43.83       32.39    141.79 o
  19   5   4      161.54       95.85    148.59 o
  20   5   4      136.88      202.17    179.51 o
  21   5   4      912.45      997.72    201.28 o
  22   5   4       43.53      -57.93    135.64 o
  23   5   4       26.54      114.85    177.20 o
  24   5   4       87.58       26.12    119.53 o
  25   5   4      232.72      183.98    206.50 o
  26   5   4       74.11      555.65    280.93 o
  27   5   4       32.38      -64.43    256.83 o
  28   5   4        4.86     -242.80    242.80 o
  29   5   4      144.38      209.71    238.81 o
  30   5   4      110.31      211.30    228.25 o
  31   5   4      120.77       98.50    366.91 o
  32   5   4        1.77     -171.68    268.47 o
  33   5   4      241.93       62.49    236.76 o
  34   5   4       38.16       11.78    267.50 o
 -26   6   4      952.39      614.14    585.15 o
 -25   6   4       54.78     -233.87    233.87 o
 -24   6   4     2044.12     2370.59    568.47 o
 -23   6   4       69.47      629.01    256.23 o
 -22   6   4      444.70      232.70    372.71 o
 -21   6   4       25.64      -68.77    277.29 o
 -20   6   4     5740.45     6062.79    449.10 o
 -19   6   4      536.05      721.22    214.76 o
 -18   6   4     6283.32     5721.71    590.56 o
 -17   6   4       35.08      230.29    307.65 o
 -16   6   4     1084.06     1225.25    264.76 o
 -15   6   4       70.75     -142.23    237.52 o
 -14   6   4     1661.15     1836.01    259.06 o
 -13   6   4        0.79     -182.38    308.33 o
 -12   6   4      212.17      138.69    217.57 o
 -11   6   4       49.30      -64.36    176.12 o
 -10   6   4     1461.50     1968.94    297.42 o
  -9   6   4      334.81      493.04    236.76 o
  -8   6   4      575.13      565.42    199.81 o
  -7   6   4        2.83      231.73    236.05 o
  -6   6   4      281.51      260.23    175.04 o
  -5   6   4       71.84      143.51    189.17 o
  -4   6   4      472.21      530.13    214.63 o
  -3   6   4      426.80      656.63    158.83 o
  -2   6   4      330.16      211.78    137.46 o
  -1   6   4       85.11      401.22    184.92 o
   0   6   4     2472.83     2108.46    172.80 o
   1   6   4      512.06      450.60    137.46 o
   2   6   4      127.46       98.14    102.68 o
   3   6   4      820.39      744.85    218.23 o
   4   6   4      545.68      373.39    147.77 o
   5   6   4      140.08      103.17    156.88 o
   6   6   4      876.66      513.73    354.05 o
   7   6   4       28.24       25.64    148.11 o
   8   6   4     1044.52     1481.07    203.54 o
   9   6   4      267.55       56.98    185.00 o
  10   6   4      273.63       20.72    455.10 o
  11   6   4      413.59      708.22    210.77 o
  12   6   4      782.76      514.98    235.93 o
  13   6   4      568.92      513.51    560.68 o
  14   6   4      918.29     1459.33    290.97 o
  15   6   4      612.23      804.79    202.68 o
  16   6   4      391.54      233.86    218.54 o
  17   6   4      117.90      147.45    233.52 o
  18   6   4      141.63      324.39    232.30 o
  19   6   4      881.16     1158.67    273.09 o
  20   6   4       75.43       76.41    140.97 o
  21   6   4      223.07      650.22    214.97 o
  22   6   4     1614.88     1605.65    413.94 o
  23   6   4       14.38      118.22    277.91 o
  24   6   4     1796.41     1343.80    298.83 o
  25   6   4      114.52     -155.14    240.06 o
  -6   7   4     1272.55     1128.78    259.29 o
  -5   7   4        1.70     -186.02    186.02 o
  -4   7   4     1774.09     1385.73    235.02 o
  -3   7   4      258.02      101.70    243.32 o
  -2   7   4      456.69       38.62    310.27 o
  -1   7   4        0.48     -270.35    347.59 o
   0   7   4     1250.89      981.07    319.30 o
   1   7   4       24.22       51.50    294.81 o
   2   7   4       94.87     -178.95    306.40 o
   3   7   4      144.38      -64.37    426.13 o
   4   7   4      461.45      836.82    466.05 o
   5   7   4        0.26      191.82    333.43 o
 -49   1   5     1372.22      770.80    377.31 o
 -48   1   5       30.61       78.42    276.79 o
 -47   1   5      892.68     1358.10    314.19 o
 -46   1   5        1.89     -334.28    334.28 o
 -45   1   5     1780.27     2242.18    392.86 o
 -44   1   5      229.09     -256.65    560.66 o
 -43   1   5     2126.24     2518.38    283.68 o
 -42   1   5      708.69       97.29    252.88 o
 -41   1   5     2858.36     3823.02    336.39 o
 -40   1   5      976.76     1098.37    226.16 o
 -39   1   5     1181.83     1192.21    268.45 o
 -38   1   5      991.42      644.91    241.00 o
 -37   1   5     2066.22     2198.90    276.14 o
 -36   1   5      399.61      483.54    151.57 o
 -35   1   5     4490.62     4722.05    257.64 o
 -34   1   5     1311.54     1433.71    154.54 o
 -33   1   5     3520.22     3586.49    191.75 o
 -32   1   5       95.44      109.08    109.69 o
 -31   1   5    14733.59    14692.69    395.67 o
 -30   1   5     3265.31     3453.18    430.14 o
 -29   1   5     4261.10     4075.16    497.17 o
 -28   1   5     2031.60     1821.84    132.61 o
 -27   1   5     1401.29     1451.93    218.89 o
 -26   1   5     1534.19     1413.17    115.24 o
 -25   1   5     1414.37     1228.24     89.10 o
 -24   1   5     5542.20     5381.67    156.00 o
 -23   1   5     4520.08     5057.67    528.14 o
 -22   1   5      341.23      160.61     77.25 o
 -21   1   5     2285.95     2334.15    104.61 o
 -20   1   5     4211.15     4169.04    293.70 o
 -19   1   5     7606.98     7992.99    295.79 o
 -18   1   5     1483.52     1449.72    113.32 o
 -17   1   5       54.61       28.87     57.29 o
 -16   1   5      467.49      530.87     64.18 o
 -15   1   5      748.49      725.64     67.39 o
 -14   1   5     2558.04     2615.54     93.99 o
 -13   1   5    14625.11    14925.59    292.77 o
 -12   1   5      164.84       91.19     52.38 o
 -11   1   5     1716.68     1776.46    143.59 o
 -10   1   5     1359.60     1328.09     91.43 o
  -9   1   5     1357.33     1320.43    219.56 o
  -8   1   5       78.66       64.69     46.17 o
  -7   1   5    13702.27    12916.05    246.11 o
  -6   1   5      214.32      211.14     54.62 o
  -5   1   5    11529.58    10995.14    210.05 o
  -4   1   5     1422.99     1501.86     77.66 o
  -3   1   5    40373.19    40086.96    660.93 o
  -2   1   5     1586.11     1764.09    137.80 o
  -1   1   5     3499.97     3198.91    188.11 o
   0   1   5        1.58       27.39     48.84 o
   1   1   5      266.17      110.32     57.94 o
   2   1   5      338.22      308.99     40.21 o
   3   1   5    26981.13    25417.85    408.11 o
   4   1   5      713.18      701.67     46.88 o
   5   1   5     3341.51     3137.84     80.62 o
   6   1   5       15.98        0.00     27.31 o
   7   1   5    13797.59    12695.95    207.42 o
   8   1   5      914.68      928.51     44.15 o
   9   1   5    58439.96    57687.97    776.86 o
  10   1   5       93.88       83.68     36.41 o
  11   1   5    50540.05    49852.70    664.79 o
  12   1   5       49.93       32.82     40.82 o
  13   1   5    31664.52    30600.34    419.64 o
  14   1   5       39.50       -2.55     40.52 o
  15   1   5    13264.71    12849.38    413.49 o
  16   1   5        1.22       45.84     40.52 o
  17   1   5     9122.40     8653.54    162.23 o
  18   1   5       45.79       22.17     77.89 o
  19   1   5     8838.20     8268.12    167.50 o
  20   1   5     2323.33     2153.38     80.64 o
  21   1   5    11641.69    11716.36    513.82 o
  22   1   5      580.30      566.97    147.42 o
  23   1   5    10057.01    11155.19    236.01 o
  24   1   5      504.03      434.49     74.28 o
  25   1   5     1924.62     1886.60    100.58 o
  26   1   5      304.04      333.28     72.88 o
  27   1   5     3078.65     3174.67    126.54 o
  28   1   5      390.51      256.52     91.49 o
  29   1   5     4079.02     4605.06    159.24 o
  30   1   5     1649.73     1690.35    143.51 o
  31   1   5      398.84      350.61    103.64 o
  32   1   5      761.68      797.00    270.37 o
  33   1   5     2364.07     2540.38    173.84 o
  34   1   5     2350.86     2531.48    180.91 o
  35   1   5     7160.20     7354.02    708.53 o
  36   1   5     1427.66     1472.94    162.41 o
  37   1   5     1640.93     1991.42    384.98 o
  38   1   5     1224.09     1186.22    208.58 o
  39   1   5      183.79       26.16    207.62 o
  40   1   5     1169.29     1397.63    263.55 o
  41   1   5       28.41     -217.61    217.61 o
  42   1   5     1232.94     1094.92    322.52 o
  43   1   5      651.10      996.48    426.79 o
  44   1   5     2903.59     2905.53    325.44 o
  45   1   5        2.12     -235.24    235.24 o
  46   1   5     2152.30     2798.19    425.97 o
  47   1   5      446.98      457.91    751.85 o
 -47   2   5      264.61      118.55    350.06 o
 -46   2   5     1717.38     1920.41    713.30 o
 -45   2   5      167.11      -46.25    300.04 o
 -44   2   5     3706.19     3226.58    354.84 o
 -43   2   5      731.55     1049.10    543.30 o
 -42   2   5     1866.01     2142.52    370.08 o
 -41   2   5     1055.07     1093.71    209.97 o
 -40   2   5     1500.03     1414.51    212.79 o
 -39   2   5      852.56      791.57    225.29 o
 -38   2   5     3261.53     3363.90    377.31 o
 -37   2   5     1030.38      682.03    141.62 o
 -36   2   5      412.78      341.55    138.21 o
 -35   2   5      737.79      893.70    271.01 o
 -34   2   5     2069.13     2079.66    164.34 o
 -33   2   5     9855.96     9843.59    550.88 o
 -32   2   5     1466.84     1036.80    164.79 o
 -31   2   5     9742.22    10639.39    330.08 o
 -30   2   5      243.14      295.93    173.16 o
 -29   2   5     3581.43     3281.25    201.55 o
 -28   2   5     1804.23     1913.42    231.13 o
 -27   2   5     3393.72     3577.46    181.69 o
 -26   2   5      149.09       32.89    121.56 o
 -25   2   5     9305.59     9737.93    381.48 o
 -24   2   5       11.47        8.24    102.68 o
 -23   2   5    25281.89    26443.79    557.61 o
 -22   2   5       72.51      -25.63    103.63 o
 -21   2   5    15986.33    15942.36    296.27 o
 -20   2   5        2.36      -27.73     51.49 o
 -19   2   5    17130.89    17230.91    388.39 o
 -18   2   5      457.42      450.99    101.07 o
 -17   2   5     4026.61     3805.50    276.30 o
 -16   2   5       33.17       23.03     63.73 o
 -15   2   5     6323.13     5831.74    494.17 o
 -14   2   5       14.45       -7.27     57.93 o
 -13   2   5    32396.36    33335.99    560.24 o
 -12   2   5      165.76      205.27     50.21 o
 -11   2   5    22023.47    22011.82    372.75 o
 -10   2   5     1072.71     1035.08     64.55 o
  -9   2   5    53968.18    56720.58   1224.39 o
  -8   2   5       10.55       -2.68     43.06 o
  -7   2   5    28795.40    28656.79    503.19 o
  -6   2   5      467.54      472.52     53.47 o
  -5   2   5    10977.25    10041.41    197.10 o
  -4   2   5       14.34       47.20     40.21 o
  -3   2   5     8426.23     7872.95    154.79 o
  -2   2   5      784.57      923.58     48.26 o
  -1   2   5    23691.94    23451.93    664.58 o
   0   2   5      101.53      186.66     51.50 o
   1   2   5    25694.42    24470.24    296.28 o
   2   2   5     2284.50     2537.25     59.90 o
   3   2   5       87.87        4.06     35.58 o
   4   2   5       15.45       30.04     34.54 o
   5   2   5      272.70      228.99    116.51 o
   6   2   5      906.68      802.69     52.39 o
   7   2   5     4035.04     4087.61    107.30 o
   8   2   5       30.65       32.43     45.49 o
   9   2   5    13178.11    13565.35    267.09 o
  10   2   5      367.63      232.06     83.68 o
  11   2   5      873.30      887.12     58.58 o
  12   2   5     4240.16     4406.49    136.55 o
  13   2   5     1295.83     1267.09    103.01 o
  14   2   5       15.99       50.09     57.29 o
  15   2   5      432.56      417.55     72.69 o
  16   2   5     4088.70     3966.19    179.69 o
  17   2   5       73.57      104.56     59.57 o
  18   2   5     1467.04     1461.58     94.50 o
  19   2   5     2382.39     2361.24    115.95 o
  20   2   5     3272.29     3262.79    248.57 o
  21   2   5        7.83      -65.80     76.03 o
  22   2   5     1031.63      939.19     76.85 o
  23   2   5     7326.62     7615.78    265.43 o
  24   2   5     1026.04     1036.19     91.02 o
  25   2   5     2319.47     2156.75    158.39 o
  26   2   5     4362.19     4456.14    210.97 o
  27   2   5     4077.06     4139.30    209.59 o
  28   2   5      542.45      528.67    115.19 o
  29   2   5      563.09      621.32    231.74 o
  30   2   5     2266.00     2452.59    202.40 o
  31   2   5      580.68      100.42    158.26 o
  32   2   5      308.57      316.13    186.67 o
  33   2   5     2202.51     2281.74    419.13 o
  34   2   5     1305.78     1342.12    301.28 o
  35   2   5     1070.96     1262.47    225.96 o
  36   2   5     1000.33     1408.13    534.95 o
  37   2   5     3745.81     3765.10    280.16 o
  38   2   5       92.11      -60.92    391.36 o
  39   2   5     2798.28     2668.44    260.77 o
  40   2   5      764.06      925.18    258.13 o
  41   2   5      934.56      910.22    438.38 o
  42   2   5        9.18      -81.26    191.95 o
  43   2   5     1265.44     1661.97    302.04 o
  44   2   5      112.42      242.54    299.77 o
  45   2   5      582.98      934.66    310.86 o
  46   2   5        8.01      505.39    287.59 o
 -45   3   5       97.71     -191.85    257.48 o
 -44   3   5       15.51      213.72    213.16 o
 -43   3   5       10.63     -211.77    211.77 o
 -42   3   5        0.31      304.99    238.07 o
 -41   3   5      102.82      -58.30    117.98 o
 -40   3   5        8.03     -207.93    207.93 o
 -39   3   5      626.89      668.03    229.14 o
 -38   3   5       34.30        9.16    112.68 o
 -37   3   5      471.25      497.03    176.34 o
 -36   3   5       32.69      -77.46    159.52 o
 -35   3   5     3207.91     3188.10    619.40 o
 -34   3   5       81.94        7.95    137.89 o
 -33   3   5       13.54      -86.47    173.15 o
 -32   3   5        5.64      -57.93    136.55 o
 -31   3   5     6709.65     6049.72    234.84 o
 -30   3   5      121.76      300.16    150.00 o
 -29   3   5     1245.26      993.36    129.85 o
 -28   3   5      859.04      851.53    130.86 o
 -27   3   5     2289.76     2076.30    160.22 o
 -26   3   5       39.27       51.50    110.15 o
 -25   3   5     3603.65     3392.34    165.17 o
 -24   3   5       25.17      -79.26    118.21 o
 -23   3   5      412.25      619.84    123.22 o
 -22   3   5      421.43      186.42     96.70 o
 -21   3   5      424.78      412.81    110.14 o
 -20   3   5       11.89      -12.81     91.48 o
 -19   3   5       49.40       65.43    115.22 o
 -18   3   5     1823.64     1737.15    128.77 o
 -17   3   5       72.30       58.27     84.24 o
 -16   3   5      668.86      657.49     65.50 o
 -15   3   5      390.34      323.60     64.37 o
 -14   3   5     1462.07     1570.72     81.90 o
 -13   3   5      554.40      608.24    108.15 o
 -12   3   5      358.92      421.17     59.22 o
 -11   3   5     1473.29     1528.67     81.45 o
 -10   3   5       29.38       57.42     63.26 o
  -9   3   5      945.09      936.02     68.12 o
  -8   3   5      615.03      665.52     61.40 o
  -7   3   5      259.76      226.80     55.56 o
  -6   3   5     1284.62     1407.05     64.15 o
  -5   3   5      332.68      292.93     43.81 o
  -4   3   5     2107.33     2177.20     93.46 o
  -3   3   5      370.30      422.09     59.00 o
  -2   3   5      442.49      430.01     63.39 o
  -1   3   5      116.76      225.23    102.35 o
   0   3   5      365.34      334.31    122.31 o
   1   3   5      224.64      196.94     83.68 o
   2   3   5       40.39      -22.18     37.27 o
   3   3   5      236.92      289.22     78.01 o
   4   3   5      355.42      418.67     83.30 o
   5   3   5     2678.34     2854.03    128.89 o
   6   3   5      199.50      163.07     90.12 o
   7   3   5     1145.17     1151.29    110.32 o
   8   3   5      267.43      408.69     57.29 o
   9   3   5       66.15       70.06     52.38 o
  10   3   5      195.93      261.60     58.08 o
  11   3   5      494.73      438.34    129.39 o
  12   3   5      571.59      611.61     83.04 o
  13   3   5      198.76      206.54     63.70 o
  14   3   5       12.19       26.01     83.68 o
  15   3   5      393.93      414.49    121.66 o
  16   3   5       44.90        0.00     63.72 o
  17   3   5      103.18       25.06     95.91 o
  18   3   5      259.70      167.49    108.79 o
  19   3   5     1403.56     1216.10    113.95 o
  20   3   5        5.61      -10.44     90.27 o
  21   3   5     1957.88     1689.11    136.19 o
  22   3   5      165.88      286.50    117.30 o
  23   3   5      213.23      210.91    166.72 o
  24   3   5      320.89      289.98    103.08 o
  25   3   5     3976.64     3538.50    187.81 o
  26   3   5      419.19      341.17    256.84 o
  27   3   5     6881.04     7085.12    309.94 o
  28   3   5      118.89      358.64    256.19 o
  29   3   5      617.33      258.36    191.17 o
  30   3   5      138.43      252.05    204.05 o
  31   3   5      291.54      192.68    320.56 o
  32   3   5       62.21     -125.91    178.89 o
  33   3   5        7.18      102.98    192.71 o
  34   3   5      451.14      321.33    219.90 o
  35   3   5      125.08      237.39    218.47 o
  36   3   5       83.74      293.51    785.95 o
  37   3   5      271.70       59.66    455.74 o
  38   3   5        0.02       24.75    240.83 o
  39   3   5     1155.69      668.48    404.92 o
  40   3   5        3.32       72.88    305.35 o
  41   3   5      375.42      115.87    260.24 o
  42   3   5       97.64     -284.33    319.06 o
  43   3   5     1111.04     1580.37    327.29 o
 -40   4   5      694.76      210.82    310.27 o
 -39   4   5      203.32      -27.70    118.06 o
 -38   4   5     1288.08     1199.80    379.17 o
 -37   4   5      606.81      705.52    210.64 o
 -36   4   5      230.22      124.12    168.61 o
 -35   4   5     2376.84     2251.19    211.28 o
 -34   4   5     1189.43     1340.71    259.43 o
 -33   4   5     2630.72     2476.42    231.28 o
 -32   4   5        8.30     -164.49    164.49 o
 -31   4   5     1278.63     1088.46    309.65 o
 -30   4   5      147.69      305.76    126.83 o
 -29   4   5      787.58      953.61    149.65 o
 -28   4   5      174.16       29.33    108.98 o
 -27   4   5     6902.14     6712.76    344.59 o
 -26   4   5       83.48      -13.78    142.20 o
 -25   4   5     2071.47     2430.51    165.85 o
 -24   4   5      777.43      686.05    152.48 o
 -23   4   5     1034.97      937.50    138.87 o
 -22   4   5      321.44      185.60    127.05 o
 -21   4   5     5715.81     5669.08    228.33 o
 -20   4   5        0.49      162.11    118.33 o
 -19   4   5      534.92      412.83    166.72 o
 -18   4   5        0.75      -58.37    127.02 o
 -17   4   5     9020.96     8813.27    260.82 o
 -16   4   5      527.87      547.49    119.98 o
 -15   4   5     9388.99     9716.00    311.86 o
 -14   4   5      326.11      461.54    154.49 o
 -13   4   5     5110.55     5264.20    189.61 o
 -12   4   5      237.19      147.83    105.19 o
 -11   4   5    14286.93    14534.38    616.34 o
 -10   4   5      108.70       85.02     70.50 o
  -9   4   5     1978.06     1950.47    108.47 o
  -8   4   5       25.59      -42.94     83.68 o
  -7   4   5     5940.68     6403.76    369.73 o
  -6   4   5       14.16      -54.70    211.13 o
  -5   4   5     4353.75     4579.91    161.69 o
  -4   4   5      503.58      403.48     76.21 o
  -3   4   5     2108.72     2058.27    135.21 o
  -2   4   5      146.86       90.95    109.43 o
  -1   4   5     2973.14     3195.01    131.58 o
   0   4   5     1127.13     1124.13    109.38 o
   1   4   5       25.70      -54.07    141.61 o
   2   4   5      207.64      103.35     81.03 o
   3   4   5     4587.27     5024.15    174.09 o
   4   4   5        3.29      -16.12     79.80 o
   5   4   5     4703.94     4654.93    169.45 o
   6   4   5      131.50      338.47    130.01 o
   7   4   5      297.27      372.97    106.42 o
   8   4   5      245.73      256.81     93.63 o
   9   4   5       53.94       87.17    167.36 o
  10   4   5     1186.10     1323.27    148.07 o
  11   4   5       29.27      196.88     97.26 o
  12   4   5      298.16      126.33     94.55 o
  13   4   5      263.01      310.31     95.10 o
  14   4   5      227.80      252.67    108.79 o
  15   4   5      618.52      710.41    117.30 o
  16   4   5      792.10      840.17    242.69 o
  17   4   5      508.93      498.90    125.36 o
  18   4   5      348.69      426.57    129.06 o
  19   4   5       38.54     -145.77    145.77 o
  20   4   5      969.57      622.85    191.97 o
  21   4   5      870.59      868.88    176.39 o
  22   4   5      883.36      768.08    265.87 o
  23   4   5       23.07      153.95    200.19 o
  24   4   5      932.04     1017.80    187.80 o
  25   4   5      811.35      768.79    174.02 o
  26   4   5      725.41      339.72    159.61 o
  27   4   5     2229.76     2324.51    266.72 o
  28   4   5      142.38      227.75    230.01 o
  29   4   5     1498.64     1221.12    242.05 o
  30   4   5      110.99     -225.82    231.09 o
  31   4   5     1037.03     1142.02    257.57 o
  32   4   5       20.71      204.40    185.54 o
  33   4   5     1082.52      573.62    515.00 o
  34   4   5      283.07      506.66    449.95 o
  35   4   5     1792.89     1661.94    306.42 o
  36   4   5      554.60      359.20    297.40 o
  37   4   5     1566.27     1533.12    275.85 o
  38   4   5       14.83      650.58    341.86 o
  39   4   5     1384.36     1446.25    351.31 o
 -34   5   5       17.67       38.39    195.68 o
 -33   5   5      557.67      464.02    289.67 o
 -32   5   5      371.29      480.68    234.11 o
 -31   5   5       33.28      208.51    218.85 o
 -30   5   5     1141.83      314.84    553.62 o
 -29   5   5      738.02      390.16    227.89 o
 -28   5   5      635.92      692.69    207.92 o
 -27   5   5      532.59      493.42    232.93 o
 -26   5   5      212.97      250.52    223.33 o
 -25   5   5     1366.17     1476.32    281.77 o
 -24   5   5        9.20      -84.20    693.90 o
 -23   5   5     3554.27     3608.83    348.34 o
 -22   5   5     1431.84     1360.63    281.97 o
 -21   5   5       51.61       44.56    109.17 o
 -20   5   5      817.68      885.56    186.04 o
 -19   5   5      798.68      507.80    163.57 o
 -18   5   5      640.40      667.55    239.47 o
 -17   5   5        6.23       94.04    132.05 o
 -16   5   5      515.01      361.05    174.45 o
 -15   5   5      513.78      573.29    145.54 o
 -14   5   5      105.78      -75.26    378.49 o
 -13   5   5      107.17      -27.07    173.15 o
 -12   5   5       11.58     -131.20    148.35 o
 -11   5   5       10.61      102.87    141.61 o
 -10   5   5      269.04      227.07    117.50 o
  -9   5   5      367.18      459.03    150.49 o
  -8   5   5      625.61      595.38    136.56 o
  -7   5   5      506.58      494.11    158.12 o
  -6   5   5      161.73      154.69    199.55 o
  -5   5   5     3387.97     3247.06    364.45 o
  -4   5   5       63.42      -24.45    140.32 o
  -3   5   5      980.83     1121.19    195.06 o
  -2   5   5      112.11      110.35    115.86 o
  -1   5   5     1799.25     1943.59    140.61 o
   0   5   5       69.39       80.76    160.28 o
   1   5   5     5335.34     5478.51    303.33 o
   2   5   5      255.48      270.41    135.18 o
   3   5   5     2346.16     2634.69    173.19 o
   4   5   5      797.56      786.98    115.23 o
   5   5   5     7616.81     7505.74    534.65 o
   6   5   5      154.28       10.96     91.75 o
   7   5   5     8379.32     9104.65    272.67 o
   8   5   5      418.04      446.96    348.89 o
   9   5   5     2341.47     2324.89    171.90 o
  10   5   5       25.10     -201.59    301.25 o
  11   5   5     1988.64     2045.57    222.11 o
  12   5   5       36.55     -130.28    137.09 o
  13   5   5     4334.10     4267.24    383.79 o
  14   5   5       10.22      -62.65    143.20 o
  15   5   5     3842.95     3984.86    238.07 o
  16   5   5        2.15      -30.01    244.60 o
  17   5   5     5271.36     5135.91    461.74 o
  18   5   5       23.94     -141.79    141.79 o
  19   5   5     5817.13     6158.32    309.61 o
  20   5   5      222.99      303.53    554.23 o
  21   5   5     1228.30     1267.34    208.59 o
  22   5   5      484.45      380.74    211.97 o
  23   5   5     1440.30     1610.26    200.15 o
  24   5   5       27.43      -82.84    334.07 o
  25   5   5     2571.45     2513.65    272.69 o
  26   5   5        3.45      -74.73    539.41 o
  27   5   5     1511.93     1345.57    265.84 o
  28   5   5      295.56      391.57    222.32 o
  29   5   5     2125.02     1544.89    326.54 o
  31   5   5      783.43      428.87    238.14 o
  32   5   5      193.47     -449.94    449.94 o
  33   5   5       16.45      -51.24    245.52 o
 -25   6   5      128.77      123.50    225.07 o
 -24   6   5      309.05      205.93    216.21 o
 -23   6   5        5.69     -229.64    229.64 o
 -22   6   5       68.10     -290.38    290.38 o
 -21   6   5      654.47      350.79    296.75 o
 -20   6   5      192.72      -64.98    231.16 o
 -19   6   5     1349.41     1267.40    527.24 o
 -18   6   5      263.88      286.36    278.24 o
 -17   6   5     1556.88     1300.98    265.38 o
 -16   6   5      272.52      418.47    209.41 o
 -15   6   5      429.63      598.16    294.82 o
 -14   6   5      708.81      404.12    222.59 o
 -13   6   5      187.42      444.95    266.73 o
 -12   6   5        0.21      -64.37    177.34 o
 -11   6   5       75.82      -50.28    244.87 o
 -10   6   5      121.51     -190.76    190.76 o
  -9   6   5       26.28      138.41    308.33 o
  -8   6   5        1.98       21.85    240.62 o
  -7   6   5      112.77      299.02    355.32 o
  -6   6   5        0.20       93.15    166.40 o
  -5   6   5     1835.53     1728.09    225.17 o
  -4   6   5      685.07      630.62    158.14 o
  -3   6   5      818.09      728.80    163.86 o
  -2   6   5     1221.94     1081.38    158.71 o
  -1   6   5       65.71      -51.77    127.90 o
   0   6   5        7.45      -77.04    106.89 o
   1   6   5      189.21      333.61    126.21 o
   2   6   5        0.77      -52.65    136.18 o
   3   6   5      334.63      107.83    206.63 o
   4   6   5        0.01       92.80    151.47 o
   5   6   5      340.49      513.60    353.39 o
   6   6   5      286.76      266.38    143.43 o
   7   6   5     1565.93     1095.41    164.57 o
   8   6   5        1.49     -149.99    149.99 o
   9   6   5      409.13      347.44    187.96 o
  10   6   5       50.25     -154.95    218.85 o
  11   6   5     1265.56     1446.19    230.01 o
  12   6   5       70.48       -1.99    181.70 o
  13   6   5       20.86     -151.00    214.01 o
  14   6   5      214.69       14.16    211.78 o
  15   6   5      252.86      419.53    237.11 o
  16   6   5       38.31      236.47    269.06 o
  17   6   5      776.56      506.10    177.35 o
  18   6   5       19.21     -137.82    172.47 o
  19   6   5        4.74     -256.46    256.46 o
  20   6   5      126.25     -250.70    334.72 o
  21   6   5      180.09      344.64    274.58 o
  22   6   5      173.64       -7.94    231.37 o
  23   6   5       63.93     -326.99    326.99 o
 -49   0   6     2192.04     1677.73    511.17 o
 -48   0   6      130.27     -191.82    307.69 o
 -47   0   6     2890.32     3193.41    462.27 o
 -46   0   6      183.58     -256.19    345.02 o
 -45   0   6      958.04     1082.77    426.15 o
 -44   0   6       66.94       25.75    297.39 o
 -43   0   6     3877.32     4024.35    547.31 o
 -42   0   6      288.19       12.87    390.08 o
 -41   0   6     6041.70     5577.25    559.01 o
 -40   0   6      946.24      372.08    297.41 o
 -39   0   6     4064.24     4761.16    391.50 o
 -38   0   6       42.83      -12.87    247.18 o
 -37   0   6     2724.95     3167.75    357.98 o
 -36   0   6     1567.73      987.56    285.84 o
 -35   0   6      516.30      952.70    321.86 o
 -34   0   6     2555.01     2784.01    383.74 o
 -33   0   6     1206.06     1212.86    307.72 o
 -32   0   6     1128.54      911.57    247.21 o
 -31   0   6     4440.75     4823.51    315.56 o
 -30   0   6      761.66      823.99    247.20 o
 -29   0   6     5722.92     6044.25    318.19 o
 -28   0   6      998.29      903.84    171.24 o
 -27   0   6     4401.92     4393.52    225.41 o
 -26   0   6    11599.64    12105.49    424.14 o
 -25   0   6      898.94      836.89    144.20 o
 -24   0   6    12587.39    12510.30    406.18 o
 -23   0   6      446.40      514.98    113.30 o
 -22   0   6     3423.44     3632.09    204.79 o
 -21   0   6     2149.90     2436.45    179.00 o
 -20   0   6    31588.71    32325.78    735.85 o
 -19   0   6     1032.56     1135.64    145.50 o
 -18   0   6    15265.08    14967.24    416.80 o
 -17   0   6      577.21      540.75    126.17 o
 -16   0   6    44390.75    45391.84   1067.17 o
 -15   0   6      161.92      281.94    102.99 o
 -14   0   6    89370.51    92495.84   2017.09 o
 -13   0   6        7.72       91.40     91.40 o
 -12   0   6    48730.97    48785.24   1107.99 o
 -11   0   6        0.23      141.61    102.99 o
 -10   0   6    34864.07    33388.61    832.12 o
  -9   0   6       46.43        0.00    128.74 o
  -8   0   6     7266.21     5599.44    238.52 o
  -7   0   6      180.04      128.74     77.25 o
  -6   0   6    87604.98    85812.66   1877.98 o
  -5   0   6      552.13      540.76     90.13 o
  -4   0   6    13071.77    11799.41    346.02 o
  -3   0   6       11.03      115.86     63.08 o
  -2   0   6     3142.62     3067.41    137.85 o
  -1   0   6     1262.66     1277.44    113.32 o
   0   0   6    84986.86    80486.16   1819.48 o
   1   0   6      639.00      735.20     92.70 o
   2   0   6     4967.20     4320.03    163.68 o
   3   0   6      867.86      924.51    103.01 o
   4   0   6    72426.52    67837.63   1905.98 o
   5   0   6      193.79       75.96     88.83 o
   6   0   6    23428.96    22063.09    675.24 o
   7   0   6      142.77      101.71     38.62 o
   8   0   6     2637.97     2304.30     75.99 o
   9   0   6     2184.23     2009.14    132.65 o
  10   0   6    26630.02    25211.26    650.72 o
  11   0   6      450.92      359.21     64.37 o
  12   0   6      438.15      321.87     77.25 o
  13   0   6     2540.28     2403.27    110.76 o
  14   0   6     6511.07     5889.54    208.78 o
  15   0   6     1269.66     1237.41    104.30 o
  16   0   6     1967.73     2008.91    112.04 o
  17   0   6     2270.58     2122.31    124.92 o
  18   0   6     5651.86     6028.53    211.30 o
  19   0   6     2809.46     2470.15     68.26 o
  20   0   6     8723.35     9116.37    302.89 o
  21   0   6     2983.06     3168.19    153.26 o
  22   0   6      942.83     1045.47    117.17 o
  23   0   6     5265.29     5526.46    202.25 o
  24   0   6       96.87      204.69     91.40 o
  25   0   6     3872.01     3811.08    181.60 o
  26   0   6      170.97      178.95    115.87 o
  27   0   6     2447.92     2619.24    150.66 o
  28   0   6     1147.73     1622.30    182.83 o
  29   0   6     1893.53     1869.65    176.41 o
  30   0   6      431.73      167.37    140.33 o
  31   0   6     2402.60     2325.57    197.02 o
  32   0   6       97.47      178.95    115.86 o
  33   0   6     1665.86     1810.34    202.15 o
  34   0   6     3716.33     3563.43    243.40 o
  35   0   6     2697.12     2538.05    320.64 o
  36   0   6     4142.02     4096.69    392.80 o
  37   0   6     3768.81     4024.41    403.08 o
  38   0   6      512.68       25.75    271.65 o
  39   0   6     2131.79     2121.98    355.38 o
  40   0   6     1613.56     1659.65    415.88 o
  41   0   6     1276.07     1351.89    333.47 o
  42   0   6      261.55      710.65    374.63 o
  43   0   6      103.62       51.50    384.93 o
  44   0   6     1172.41     1335.13    439.04 o
  45   0   6       42.29      -25.75    297.38 o
  46   0   6     7315.57     5695.98    530.70 o
  47   0   6      733.30      244.61    284.53 o
 -48   1   6     1063.57     -325.37    325.37 o
 -47   1   6      115.21      -84.02    313.35 o
 -46   1   6     1841.42     1958.29    345.07 o
 -45   1   6       35.45     -283.13    283.13 o
 -44   1   6     1350.44     1463.92    316.76 o
 -43   1   6      227.33      742.22    228.66 o
 -42   1   6     1739.07     1860.98    288.14 o
 -41   1   6      113.22      298.29    270.30 o
 -40   1   6      856.26     1025.74    249.04 o
 -39   1   6      251.33      266.34    320.56 o
 -38   1   6      575.91      503.75    211.84 o
 -37   1   6      153.90      -95.78    662.36 o
 -36   1   6     9481.61     9053.27    443.90 o
 -35   1   6      227.55      215.14    170.71 o
 -34   1   6     9218.87     9072.58    353.41 o
 -33   1   6      439.70      457.12    127.39 o
 -32   1   6     3004.69     3191.59    194.84 o
 -31   1   6      254.61      104.82    104.51 o
 -30   1   6     2284.30     2272.99    164.20 o
 -29   1   6      522.82      587.71    111.06 o
 -28   1   6      237.06      136.17    103.99 o
 -27   1   6       19.79      114.79     98.01 o
 -26   1   6     2284.77     2547.18    170.62 o
 -25   1   6      568.71      660.46     90.93 o
 -24   1   6     2764.83     3005.61    188.02 o
 -23   1   6      555.54      410.20    179.60 o
 -22   1   6       99.67      101.77    179.59 o
 -21   1   6     1079.04      958.46     91.89 o
 -20   1   6      414.57      394.67     77.51 o
 -19   1   6      597.79      457.99     77.01 o
 -18   1   6     1106.96     1053.79     81.31 o
 -17   1   6      124.21       51.50     63.31 o
 -16   1   6     4399.51     4806.86    143.39 o
 -15   1   6       41.95       89.13     54.58 o
 -14   1   6     4478.51     4879.81    132.79 o
 -13   1   6        4.27        9.34     59.20 o
 -12   1   6      631.66      656.19     76.60 o
 -11   1   6      892.37      880.35    179.62 o
 -10   1   6       37.72      129.38     64.63 o
  -9   1   6      548.28      664.82     72.34 o
  -8   1   6      838.81      824.42    126.83 o
  -7   1   6      204.40      128.00     90.12 o
  -6   1   6      266.90      187.81     54.60 o
  -5   1   6      214.66      193.11     62.81 o
  -4   1   6     3539.07     3719.84    132.05 o
  -3   1   6       97.67      124.08     70.16 o
  -2   1   6      259.11      249.90     59.21 o
  -1   1   6     1349.27     1340.80     82.31 o
   0   1   6    13248.69    12741.48    272.01 o
   1   1   6      988.69      958.60     82.41 o
   2   1   6      798.25      829.70     85.62 o
   3   1   6      817.48      815.09     67.23 o
   4   1   6       18.77       38.80     47.88 o
   5   1   6      202.06      171.14     51.43 o
   6   1   6     3892.35     3585.00    162.33 o
   7   1   6      410.09      440.50     45.06 o
   8   1   6     5203.77     5084.58    119.77 o
   9   1   6      122.51      135.76     49.45 o
  10   1   6     3810.27     3728.23    110.79 o
  11   1   6      259.84      196.03     34.10 o
  12   1   6    15023.02    15602.50    280.58 o
  13   1   6      588.62      519.70    108.15 o
  14   1   6    10948.82    10702.98    199.23 o
  15   1   6       40.86       25.58     58.49 o
  16   1   6     2676.82     2642.28    140.38 o
  17   1   6       90.94      106.49     58.29 o
  18   1   6     3218.41     3170.87     89.11 o
  19   1   6        2.19       33.20     53.07 o
  20   1   6     7370.45     7619.68    152.26 o
  21   1   6       69.07       60.94     57.57 o
  22   1   6     8145.24     8807.43    223.59 o
  23   1   6      259.81      319.63    110.72 o
  24   1   6      194.00      189.80     80.11 o
  25   1   6       46.62      212.77     66.41 o
  26   1   6      430.10      346.96     73.28 o
  27   1   6       53.48       73.33     97.20 o
  28   1   6     7782.72     8439.27    242.58 o
  29   1   6       10.49      -17.94     95.78 o
  30   1   6     2592.92     2604.92    177.43 o
  31   1   6        1.33      -87.84    117.28 o
  32   1   6     1320.21     1239.67    379.18 o
  33   1   6       12.93       71.19    142.33 o
  34   1   6      764.14      761.88    131.27 o
  35   1   6      180.24      335.76    516.89 o
  36   1   6      565.23      737.83    126.46 o
  37   1   6      165.65      293.94    160.21 o
  38   1   6      430.27      452.86    185.94 o
  39   1   6      191.32      -30.95    192.28 o
  40   1   6       13.43     -170.99    262.52 o
  41   1   6      353.77      442.57    257.94 o
  42   1   6       48.93      229.14    587.04 o
  43   1   6      333.87      467.66    356.18 o
  44   1   6     1387.66     1639.47    343.21 o
  45   1   6       26.65       37.02    255.19 o
  46   1   6      755.06     1429.47    455.11 o
 -47   2   6      480.61      419.20    651.44 o
 -46   2   6       43.71      375.42    334.72 o
 -45   2   6      474.59      647.73    542.00 o
 -44   2   6       28.45     -212.90    323.54 o
 -43   2   6      498.34      521.82    251.69 o
 -42   2   6       10.17      -38.62    310.26 o
 -41   2   6      295.35        3.18    223.31 o
 -40   2   6      291.27       33.19    183.74 o
 -39   2   6     1270.23      894.65    195.08 o
 -38   2   6        5.28     -231.73    231.73 o
 -37   2   6       97.43      246.71    197.21 o
 -36   2   6       65.72      173.15    145.65 o
 -35   2   6        9.98       34.89    142.90 o
 -34   2   6      522.72      421.10    123.87 o
 -33   2   6     1239.06     1227.91    156.53 o
 -32   2   6     7080.55     7248.67    289.06 o
 -31   2   6      920.64     1197.73    173.40 o
 -30   2   6     5580.02     5865.15    251.49 o
 -29   2   6      261.73      279.01    144.62 o
 -28   2   6      350.57      440.56    129.89 o
 -27   2   6      574.00      722.75    187.97 o
 -26   2   6      841.95      577.73    104.00 o
 -25   2   6       67.32      141.48     86.50 o
 -24   2   6     1181.72     1334.32    130.53 o
 -23   2   6       48.04       55.80     98.02 o
 -22   2   6     1928.94     1848.71    105.03 o
 -21   2   6      264.48      280.95     49.91 o
 -20   2   6     2015.74     2148.11     90.43 o
 -19   2   6       28.31       70.45     91.48 o
 -18   2   6     2643.39     2621.38    188.67 o
 -17   2   6       36.97        3.99     76.60 o
 -16   2   6     6332.18     6378.57    160.69 o
 -15   2   6       89.31       99.05     58.60 o
 -14   2   6     2105.74     1818.79     87.42 o
 -13   2   6       22.20      -18.73     55.56 o
 -12   2   6     1511.22     1484.63    155.16 o
 -11   2   6       84.85       80.67     47.14 o
 -10   2   6     9549.94     9494.23    196.43 o
  -9   2   6       35.84      -66.24     66.24 o
  -8   2   6     5340.91     5393.15    133.36 o
  -7   2   6      101.76       24.60     50.37 o
  -6   2   6     4142.90     4025.28    106.28 o
  -5   2   6        3.90      -41.20     42.85 o
  -4   2   6     2768.02     2755.50     91.47 o
  -3   2   6      711.31      862.81     81.76 o
  -2   2   6     7241.65     8156.39    195.17 o
  -1   2   6      612.38      624.65     44.15 o
   0   2   6      102.73      168.46    115.22 o
   1   2   6        2.33        2.42     38.62 o
   2   2   6    10852.13    10772.91    304.37 o
   3   2   6       90.01       85.81     24.47 o
   4   2   6    13095.01    12616.20    232.53 o
   5   2   6      728.71      669.51     66.95 o
   6   2   6    65989.68    71303.82   1034.19 o
   7   2   6       29.42      -39.89     39.89 o
   8   2   6     4994.35     5057.66    130.95 o
   9   2   6      687.59      704.10     63.09 o
  10   2   6     7121.52     7174.79    348.60 o
  11   2   6      188.96      210.17     51.50 o
  12   2   6      208.45      180.55     45.71 o
  13   2   6      187.24      191.54     62.16 o
  14   2   6        3.96       10.85     75.96 o
  15   2   6      665.40      691.81     78.43 o
  16   2   6     5930.98     6317.01    164.36 o
  17   2   6      288.22      316.31     79.50 o
  18   2   6      126.31      214.70     76.60 o
  19   2   6     1482.46     1433.90     96.30 o
  20   2   6     2914.37     2763.42    127.69 o
  21   2   6      171.89      -12.80    121.66 o
  22   2   6      384.69      308.69     81.47 o
  23   2   6      556.58      532.52    102.35 o
  24   2   6     4150.02     4237.16    166.53 o
  25   2   6      878.39      940.39    294.84 o
  26   2   6     1300.36     1354.11    166.13 o
  27   2   6       82.72       33.35    111.79 o
  28   2   6       19.10      -39.63    113.39 o
  29   2   6      412.00      629.55    263.92 o
  30   2   6       64.22      167.36    151.08 o
  31   2   6       66.24       70.16    161.57 o
  32   2   6      179.55       84.85    170.43 o
  33   2   6      122.27       67.62    173.80 o
  34   2   6     3496.25     3790.61    267.86 o
  35   2   6      285.32      403.93    185.84 o
  36   2   6        5.10       81.52    172.72 o
  37   2   6      158.77     -153.52    462.82 o
  38   2   6      379.53      367.12    180.88 o
  39   2   6      457.78      374.78    183.39 o
  40   2   6      639.39      293.16    502.10 o
  41   2   6       51.67     -230.61    230.72 o
  42   2   6       65.91     -181.05    256.83 o
  43   2   6       11.87      428.63    206.53 o
  44   2   6      535.07      416.25    346.06 o
  45   2   6       54.92     -157.15    401.02 o
 -44   3   6     4228.83     3789.29    467.47 o
 -43   3   6       35.99      109.56    258.20 o
 -42   3   6     3035.47     2248.37    278.53 o
 -41   3   6      127.33      487.82    186.67 o
 -40   3   6     2385.85     2504.95    492.52 o
 -39   3   6        1.34      182.56    177.89 o
 -38   3   6     1787.09     1899.33    201.65 o
 -37   3   6      126.88      163.02    186.04 o
 -36   3   6     2756.56     2621.47    241.16 o
 -35   3   6       82.32        1.87    155.42 o
 -34   3   6     5480.14     5769.41    327.15 o
 -33   3   6      692.61      646.82    272.30 o
 -32   3   6     6171.34     6361.82    278.22 o
 -31   3   6      956.11     1086.60    177.58 o
 -30   3   6     6259.52     6338.19    267.49 o
 -29   3   6      107.12      -41.37    140.38 o
 -28   3   6     4854.85     5359.60    255.41 o
 -27   3   6      193.21      104.64    212.42 o
 -26   3   6     3619.00     3588.90    243.40 o
 -25   3   6       37.58      -18.24    173.15 o
 -24   3   6     5252.86     5108.67    316.22 o
 -23   3   6     1137.90     1062.56    140.32 o
 -22   3   6     4936.91     4706.27    285.30 o
 -21   3   6     3063.71     2923.97    164.82 o
 -20   3   6     1481.63     1300.38    131.45 o
 -19   3   6     1221.60     1165.54    127.96 o
 -18   3   6     5893.42     5725.20    205.24 o
 -17   3   6       98.85     -160.28    160.28 o
 -16   3   6     5062.62     5262.77    166.18 o
 -15   3   6       37.39      124.37     65.42 o
 -14   3   6     2329.82     2262.17    135.86 o
 -13   3   6     1872.97     2038.57    252.38 o
 -12   3   6     1018.42      981.85    100.43 o
 -11   3   6      202.94       86.03     68.18 o
 -10   3   6       28.48       -8.90    128.74 o
  -9   3   6        8.26       56.37     64.37 o
  -8   3   6        9.05       78.14     58.83 o
  -7   3   6      294.14      310.11     63.72 o
  -6   3   6      834.69      947.56     97.85 o
  -5   3   6       14.05      -30.79     66.41 o
  -4   3   6      210.32      300.15    135.18 o
  -3   3   6       16.23        8.53     58.49 o
  -2   3   6     2852.46     2795.38    361.89 o
  -1   3   6      373.59      333.87     56.56 o
   0   3   6     4224.96     4307.91    141.05 o
   1   3   6        3.01      162.53     36.64 o
   2   3   6    10619.65    10736.29    242.94 o
   3   3   6        4.52      -60.05    115.22 o
   4   3   6    22165.75    22541.89    474.21 o
   5   3   6      246.75      315.32    109.43 o
   6   3   6     1021.96     1026.83    114.59 o
   7   3   6      316.11      342.31     82.35 o
   8   3   6     2300.96     2110.56    125.23 o
   9   3   6       61.49      -25.75    128.09 o
  10   3   6     8561.03     8690.30    222.81 o
  11   3   6      199.20      192.98     85.91 o
  12   3   6     8224.89     8405.47    225.44 o
  13   3   6      651.36      564.49    148.06 o
  14   3   6     7667.73     8162.31    234.79 o
  15   3   6      197.29      288.75     86.73 o
  16   3   6     4226.56     4598.69    210.59 o
  17   3   6      172.76      220.70     94.24 o
  18   3   6     5078.83     4951.76    191.06 o
  19   3   6        2.88      -41.81     87.09 o
  20   3   6     3975.35     4132.20    459.79 o
  21   3   6      156.13      178.54    133.10 o
  22   3   6     2721.03     2654.70    211.73 o
  23   3   6        3.90     -103.02    224.65 o
  24   3   6    14414.03    14938.08    525.40 o
  25   3   6      312.11      229.47    131.66 o
  26   3   6    13908.77    14920.38    575.93 o
  27   3   6       19.87       75.35    128.09 o
  28   3   6     2616.22     2420.22    258.95 o
  29   3   6        2.23      105.99    200.04 o
  30   3   6     6418.77     6782.90    380.14 o
  31   3   6      134.92      190.66    231.08 o
  32   3   6     1629.06     1608.31    326.25 o
  33   3   6      422.50      373.35    236.69 o
  34   3   6     2871.10     3353.12    346.14 o
  35   3   6     1079.29      849.74    423.58 o
  36   3   6     3680.45     3887.34    324.89 o
  37   3   6      533.63      214.33    257.49 o
  38   3   6      715.17      618.86    185.12 o
  39   3   6      649.98      728.91    301.26 o
  40   3   6     1481.98     1487.33    259.38 o
  41   3   6     1570.30     1672.90    618.01 o
  42   3   6       11.84      -35.78    228.66 o
 -40   4   6       79.11       14.08    217.91 o
 -39   4   6     1235.03     1333.11    275.52 o
 -38   4   6      277.85       46.10    256.19 o
 -37   4   6      374.03      400.21    266.60 o
 -36   4   6       42.92     -282.28    514.95 o
 -35   4   6     1201.57     1115.89    246.69 o
 -34   4   6      329.84       34.54    186.45 o
 -33   4   6      711.87      631.05    176.15 o
 -32   4   6       70.85      155.43    184.23 o
 -31   4   6      727.57      370.90    190.30 o
 -30   4   6      229.45      175.08    162.94 o
 -29   4   6       35.47      246.63    147.76 o
 -28   4   6     1979.49     2259.30    197.98 o
 -27   4   6       39.20       34.01    152.19 o
 -26   4   6     1282.80     1155.54    171.60 o
 -25   4   6     2448.83     2193.88    242.08 o
 -24   4   6     2499.68     2475.54    191.66 o
 -23   4   6      596.23      518.67    160.29 o
 -22   4   6     1793.20     1440.82    182.19 o
 -21   4   6      331.17      547.32    144.05 o
 -20   4   6     1193.22     1224.56    156.18 o
 -19   4   6       80.41      120.08    131.85 o
 -18   4   6     2200.32     2306.88    173.15 o
 -17   4   6      253.25      265.90    129.06 o
 -16   4   6     5684.75     5573.90    263.42 o
 -15   4   6     1195.08     1006.80    128.36 o
 -14   4   6     1719.30     1681.59    158.38 o
 -13   4   6        2.11       26.36    112.28 o
 -12   4   6      119.28      131.03    142.29 o
 -11   4   6      413.55      342.46     90.76 o
 -10   4   6     2852.66     2877.46    148.85 o
  -9   4   6      176.43      181.43    141.61 o
  -8   4   6     4127.16     4084.71    173.47 o
  -7   4   6      225.04      163.88     99.98 o
  -6   4   6     3721.84     3605.79    156.78 o
  -5   4   6        6.50      -16.89    115.86 o
  -4   4   6     4922.11     5083.94    242.16 o
  -3   4   6       11.26       69.89     86.65 o
  -2   4   6    16267.62    15995.29    334.45 o
  -1   4   6      622.74      590.32    129.39 o
   0   4   6    12709.27    12376.90    417.70 o
   1   4   6       34.49      145.90     96.55 o
   2   4   6     4413.54     4429.29    170.00 o
   3   4   6      773.24      770.99    122.88 o
   4   4   6     1863.64     1626.23    272.98 o
   5   4   6       19.76       70.83    113.79 o
   6   4   6       70.87       35.96    114.46 o
   7   4   6     1121.23     1100.03    169.31 o
   8   4   6     3898.04     4212.48    196.43 o
   9   4   6      196.64      306.40    173.16 o
  10   4   6     8396.97     8664.75    241.63 o
  11   4   6       50.35      -12.92    104.68 o
  12   4   6     4872.90     5084.61    195.51 o
  13   4   6      131.99      146.70    113.40 o
  14   4   6     3502.38     3766.88    177.26 o
  15   4   6       54.81      -17.13    109.02 o
  16   4   6      101.78      197.03    323.13 o
  17   4   6      471.46      659.68    223.37 o
  18   4   6     1012.05     1137.08    128.69 o
  19   4   6      758.08      466.24    169.69 o
  20   4   6      308.52      681.80    243.96 o
  21   4   6      282.23      346.31    169.80 o
  22   4   6       23.63       49.51    109.17 o
  23   4   6      894.36      774.65    160.29 o
  24   4   6      172.07      471.26    213.35 o
  25   4   6      228.23      188.62    188.06 o
  26   4   6      282.65      442.00    194.10 o
  27   4   6      322.83      315.42    237.60 o
  28   4   6      308.81      402.76    173.52 o
  29   4   6      217.40      415.90    269.95 o
  30   4   6        0.80      323.93    276.37 o
  31   4   6      646.79      942.23    283.88 o
  32   4   6      483.77      604.79    249.89 o
  33   4   6     1716.53     1715.32    325.98 o
  34   4   6      448.20      162.72    234.70 o
  35   4   6       57.47      212.60    268.86 o
  36   4   6        6.21       18.32    199.37 o
  37   4   6      150.50      225.88    200.04 o
  38   4   6       29.96     -502.08    502.08 o
 -34   5   6      397.74      539.54    251.48 o
 -33   5   6      518.60      265.90    267.95 o
 -32   5   6      204.25       12.19    315.41 o
 -31   5   6        9.10     -252.28    424.83 o
 -30   5   6      402.93      540.71    277.67 o
 -29   5   6       17.73      146.31    269.36 o
 -28   5   6      111.81       60.71    199.56 o
 -27   5   6       89.72      330.31    187.36 o
 -26   5   6      124.00      -51.06    200.72 o
 -25   5   6      396.77      705.67    258.13 o
 -24   5   6       67.99       25.75    163.86 o
 -23   5   6      683.69      608.42    173.16 o
 -22   5   6      121.20      265.00    173.76 o
 -21   5   6      226.91     -250.40    250.40 o
 -20   5   6        3.53     -141.61    154.33 o
 -19   5   6       18.55       23.12    153.84 o
 -18   5   6      170.73      274.18    186.87 o
 -17   5   6       37.26       30.38    140.05 o
 -16   5   6     2655.72     2679.14    234.36 o
 -15   5   6      358.30      337.92    133.52 o
 -14   5   6        1.04      103.16    172.50 o
 -13   5   6        6.86       76.36    281.94 o
 -12   5   6     1320.71     1252.61    175.04 o
 -11   5   6        0.15     -159.11    159.11 o
 -10   5   6      244.86      138.92    132.67 o
  -9   5   6      274.88      346.75    139.56 o
  -8   5   6       53.28      230.21    160.28 o
  -7   5   6        3.04      278.46    166.75 o
  -6   5   6     2230.70     2447.03    218.26 o
  -5   5   6      171.48      150.12     98.54 o
  -4   5   6       25.09       43.20    128.74 o
  -3   5   6       73.29      225.81    122.61 o
  -2   5   6      412.81      261.27    126.11 o
  -1   5   6      161.25      210.81    173.80 o
   0   5   6       61.38      -22.93    103.63 o
   1   5   6      131.99      264.12    257.48 o
   2   5   6      201.80       70.16    121.66 o
   3   5   6      179.99      157.29    160.28 o
   4   5   6     4662.76     4377.71    227.32 o
   5   5   6      511.34      484.45    139.57 o
   6   5   6     2117.71     2048.76    181.97 o
   7   5   6        7.42      -45.44    128.74 o
   8   5   6     1610.37     1719.04    169.32 o
   9   5   6      123.76      105.35    126.81 o
  10   5   6      524.09      751.27    149.05 o
  11   5   6       75.26       -3.79    205.98 o
  12   5   6       94.85      160.83    148.93 o
  13   5   6        4.43     -122.73    122.73 o
  14   5   6      452.07      533.20    278.73 o
  15   5   6      158.99       26.70    186.67 o
  16   5   6      361.03      567.68    200.84 o
  17   5   6       10.84        2.28    178.33 o
  18   5   6       10.74      295.46    171.82 o
  19   5   6       37.28      321.20    155.66 o
  20   5   6       37.83      113.94    148.69 o
  21   5   6       17.49     -102.99    167.36 o
  22   5   6     1413.82     1347.41    308.36 o
  23   5   6      242.73      344.18    223.02 o
  24   5   6     1632.04     1845.21    253.00 o
  25   5   6        4.88      433.67    253.30 o
  26   5   6      530.45      992.23    264.52 o
  27   5   6       47.17      548.12    314.66 o
  28   5   6      712.37      413.61    239.50 o
  29   5   6      962.11     1258.90    352.12 o
  30   5   6        2.68      297.09    369.25 o
  31   5   6       33.38      -57.40    256.83 o
 -24   6   6     1605.42     1294.77    287.91 o
 -23   6   6      320.89      219.89    240.96 o
 -22   6   6     1118.93     2047.48    331.91 o
 -21   6   6      255.45      339.63    296.75 o
 -20   6   6      654.04      778.76    269.46 o
 -19   6   6      130.97      183.67    221.94 o
 -18   6   6     1781.46     1838.43    293.24 o
 -17   6   6      135.94      132.89    411.32 o
 -16   6   6     1439.48     1543.05    272.67 o
 -15   6   6      200.01      377.65    288.38 o
 -14   6   6     5108.42     5242.48    685.81 o
 -13   6   6      179.82       82.55    164.13 o
 -12   6   6     3552.75     3211.75    515.10 o
 -11   6   6       18.73      -88.79    163.40 o
 -10   6   6     2847.12     2301.45    401.75 o
  -9   6   6      142.18     -197.75    197.75 o
  -8   6   6     2767.71     2759.50    321.92 o
  -7   6   6      238.65      -35.11    118.06 o
  -6   6   6     1049.02     1346.65    239.04 o
  -5   6   6      118.53      -28.55    307.69 o
  -4   6   6     5569.13     4974.23    643.99 o
  -3   6   6        0.49      226.50    188.24 o
  -2   6   6     2557.18     2497.05    224.69 o
  -1   6   6      165.08      -54.38    185.38 o
   0   6   6      935.98      927.32    329.59 o
   1   6   6      449.25      452.22    140.28 o
   2   6   6     1580.12     1852.28    202.79 o
   3   6   6       45.15       13.77    133.29 o
   4   6   6       52.11       73.30    157.21 o
   5   6   6       31.42      -40.74    179.59 o
   6   6   6      981.28     1397.09    214.97 o
   7   6   6      157.10     -263.27    263.27 o
   8   6   6     1625.92     1423.82    232.33 o
   9   6   6      105.82       19.33    178.38 o
  10   6   6     1483.89     1066.23    219.76 o
  11   6   6      656.96      338.62    186.68 o
  12   6   6     1070.65     1108.43    194.66 o
  13   6   6      182.91      -17.82    210.92 o
  14   6   6      226.28      316.33    207.01 o
  15   6   6      497.75      849.80    271.00 o
  16   6   6     1219.59     1161.77    266.20 o
  17   6   6      264.67       81.07    237.53 o
  18   6   6       26.89      137.33    189.68 o
  19   6   6      370.35       86.53    225.65 o
  20   6   6      237.64      -56.95    271.00 o
  21   6   6     1115.91     1075.78    287.84 o
  22   6   6      158.67      334.84    247.58 o
 -48   1   7      725.38      630.89    273.53 o
 -47   1   7     1160.24     1132.32    327.67 o
 -46   1   7      683.18      277.01    234.95 o
 -45   1   7     1126.45     1192.99    294.50 o
 -44   1   7      476.39      399.85    272.81 o
 -43   1   7     1896.41     2013.06    292.27 o
 -42   1   7      335.51      290.02    230.77 o
 -41   1   7     3040.55     2951.86    286.92 o
 -40   1   7      544.20      559.88    230.02 o
 -39   1   7     7197.93     7234.30    374.81 o
 -38   1   7       98.71     -196.47    196.47 o
 -37   1   7     4489.13     4879.49    301.45 o
 -36   1   7      207.87      -10.89    117.18 o
 -35   1   7     2913.20     2607.54    199.63 o
 -34   1   7        1.45     -173.51    173.51 o
 -33   1   7     2802.30     2979.28    187.00 o
 -32   1   7      173.04      149.32    238.17 o
 -31   1   7      616.43      473.88    157.26 o
 -30   1   7      353.05      164.01    111.02 o
 -29   1   7    10993.23    11493.92    632.84 o
 -28   1   7        3.87      -91.48     91.48 o
 -27   1   7    18481.95    18809.11    746.92 o
 -26   1   7        1.92      -27.70     88.50 o
 -25   1   7    12341.39    12620.17    287.09 o
 -24   1   7      153.82      170.62     73.83 o
 -23   1   7    22057.85    22188.94    457.61 o
 -22   1   7     2424.06     2563.98    107.68 o
 -21   1   7     8051.17     8093.81    191.33 o
 -20   1   7       42.17      -74.53     86.12 o
 -19   1   7     9902.12    10013.64    489.21 o
 -18   1   7      126.41      128.74     96.55 o
 -17   1   7    13998.10    13886.16    804.27 o
 -16   1   7       12.59      -67.22     67.22 o
 -15   1   7     4698.74     4586.15    223.52 o
 -14   1   7      691.23      655.99     79.19 o
 -13   1   7    10340.50     9628.70    655.68 o
 -12   1   7     1322.74     1348.45     99.92 o
 -11   1   7     7017.89     7074.68    210.08 o
 -10   1   7      377.51      574.55    181.53 o
  -9   1   7     3179.10     3099.01    116.10 o
  -8   1   7       31.90       21.89     67.62 o
  -7   1   7      436.94      340.42     80.74 o
  -6   1   7       63.52       70.81     63.72 o
  -5   1   7      688.30      767.42     75.49 o
  -4   1   7      257.83      383.22     73.74 o
  -3   1   7    10695.88    10823.40    233.93 o
  -2   1   7       11.74       38.16     62.07 o
  -1   1   7     2430.30     2677.46    115.66 o
   0   1   7      283.57      306.99     62.16 o
   1   1   7     4703.74     4993.18    141.57 o
   2   1   7     5095.18     5410.61    156.65 o
   3   1   7      681.62      637.77     67.21 o
   4   1   7      672.64      698.60    122.96 o
   5   1   7        7.40       63.85     71.45 o
   6   1   7     1781.54     1897.98     98.85 o
   7   1   7       24.17       51.11     45.05 o
   8   1   7      664.73      663.11     58.65 o
   9   1   7     3653.27     3632.34     96.98 o
  10   1   7       96.63       44.42     57.29 o
  11   1   7    19746.33    19568.06    336.92 o
  12   1   7     3515.45     3484.39    116.06 o
  13   1   7     3759.64     3609.82    111.04 o
  14   1   7      104.33      286.69    110.07 o
  15   1   7      961.54     1089.72     68.52 o
  16   1   7     2911.71     2827.82     93.79 o
  17   1   7      447.30      405.00     62.16 o
  18   1   7       55.77      118.52     67.62 o
  19   1   7    13790.60    14594.21    280.74 o
  20   1   7      336.15      309.94     71.14 o
  21   1   7    17723.96    18254.67    325.67 o
  22   1   7     1301.69     1486.25     94.77 o
  23   1   7    11271.08    11017.52    236.08 o
  24   1   7      267.24      241.50     77.12 o
  25   1   7     4745.01     4909.03    152.57 o
  26   1   7      413.69      360.49     81.92 o
  27   1   7     1953.50     2137.36    128.33 o
  28   1   7       23.90      171.04    179.59 o
  29   1   7     1414.29     1508.15    127.42 o
  30   1   7       14.90       38.62    135.17 o
  31   1   7     4812.30     4811.07    219.01 o
  32   1   7       20.59     -114.42    359.18 o
  33   1   7     3590.92     4066.51    226.01 o
  34   1   7       26.25       93.90    102.35 o
  35   1   7       41.20       44.93    176.68 o
  36   1   7       89.28      243.25    316.70 o
  37   1   7     1373.18     1015.02    261.47 o
  38   1   7        2.55       90.71    251.04 o
  39   1   7     2215.56     2223.59    245.10 o
  40   1   7       31.82        4.86    322.53 o
  41   1   7     1180.93      904.35    239.07 o
  42   1   7      198.15      114.96    258.84 o
  43   1   7     3877.15     3442.20    405.21 o
  44   1   7      761.77      275.09    272.56 o
  45   1   7      497.73      526.76    288.38 o
 -46   2   7     1530.67     1249.95    353.28 o
 -45   2   7     1434.06     1021.37    344.41 o
 -44   2   7      975.89      939.74    393.32 o
 -43   2   7     2334.27     2611.99    372.17 o
 -42   2   7     2647.64     2569.24    387.07 o
 -41   2   7      569.26      210.10    300.57 o
 -40   2   7      847.85      929.80    238.82 o
 -39   2   7     1875.32     1660.46    256.87 o
 -38   2   7     1113.64     1250.73    216.19 o
 -37   2   7      636.74      208.74    283.88 o
 -36   2   7     3647.78     3258.28    419.18 o
 -35   2   7      469.57      104.36    160.93 o
 -34   2   7     1156.17     1440.68    257.50 o
 -33   2   7       11.33      -90.43    146.09 o
 -32   2   7     2955.21     3149.20    215.05 o
 -31   2   7        1.41      252.84    157.56 o
 -30   2   7     2767.16     2782.31    197.67 o
 -29   2   7      986.25      983.70    135.19 o
 -28   2   7     2381.44     2534.81    335.44 o
 -27   2   7       60.80      244.61    122.23 o
 -26   2   7     1504.33     1482.60    144.76 o
 -25   2   7     3876.79     3925.75    264.67 o
 -24   2   7      911.04      772.98    136.08 o
 -23   2   7     4666.50     4709.81    209.95 o
 -22   2   7     2167.37     2287.56    128.13 o
 -21   2   7     1780.26     1701.89    116.60 o
 -20   2   7      336.88      377.47     88.78 o
 -19   2   7      171.99       77.62     73.35 o
 -18   2   7     1741.43     1754.05    278.78 o
 -17   2   7    12812.88    13526.56    266.44 o
 -16   2   7      311.24      184.63     77.89 o
 -15   2   7    11173.01    10950.66    245.48 o
 -14   2   7       17.90        5.65     63.73 o
 -13   2   7     2284.59     2073.97    161.62 o
 -12   2   7      922.20      963.54     97.85 o
 -11   2   7    13706.50    12974.86    242.36 o
 -10   2   7       34.52       61.69     49.78 o
  -9   2   7    13673.55    13525.91    266.55 o
  -8   2   7      558.96      509.90     75.96 o
  -7   2   7    20287.18    19447.16    333.83 o
  -6   2   7        0.20      -82.35    122.30 o
  -5   2   7    12952.45    12582.00    244.57 o
  -4   2   7      192.65      228.58     96.56 o
  -3   2   7    11841.65    11707.79    229.93 o
  -2   2   7      139.02       29.58     49.78 o
  -1   2   7    16170.50    16160.26    284.08 o
   0   2   7      775.41     1034.48    271.02 o
   1   2   7    19880.08    19993.27    342.27 o
   2   2   7      458.29      405.25    115.87 o
   3   2   7    43749.85    43427.35    592.83 o
   4   2   7      949.18     1061.71     46.98 o
   5   2   7    30174.15    29130.07    464.30 o
   6   2   7       23.45      -10.03    146.76 o
   7   2   7    22466.68    21191.97    362.93 o
   8   2   7      637.72      730.45    135.19 o
   9   2   7     6264.17     5969.29    149.47 o
  10   2   7     1100.42     1079.81     62.98 o
  11   2   7     2341.12     2229.16     79.36 o
  12   2   7      516.75      540.20    110.72 o
  13   2   7     3699.28     3528.34    174.52 o
  14   2   7       53.63       46.84     52.12 o
  15   2   7     7875.39     7830.66    170.40 o
  16   2   7     1377.80     1416.43    100.83 o
  17   2   7    21396.93    21993.66    428.71 o
  18   2   7      108.08      -18.05     77.89 o
  19   2   7     2641.64     2599.00    121.75 o
  20   2   7     2582.49     2529.78    142.86 o
  21   2   7     1679.77     1610.57    118.02 o
  22   2   7      548.67      618.04    120.82 o
  23   2   7     5550.20     5779.94    479.83 o
  24   2   7      548.93      637.55    219.51 o
  25   2   7     1858.47     1781.78    147.35 o
  26   2   7     2457.15     2803.55    183.89 o
  27   2   7     2072.58     2162.32    183.75 o
  28   2   7     1245.65     1502.25    180.49 o
  29   2   7        8.69       84.16    130.16 o
  30   2   7     3349.25     3529.34    253.05 o
  31   2   7       35.84      333.43    197.12 o
  32   2   7      877.73      975.68    161.78 o
  33   2   7      601.39      430.93    354.05 o
  34   2   7     1429.76     1850.61    237.88 o
  35   2   7       56.68      355.67    153.48 o
  36   2   7     1991.09     2293.20    261.38 o
  37   2   7      358.56      248.70    379.79 o
  38   2   7     1106.74      936.49    206.11 o
  39   2   7       99.21        4.81    196.67 o
  40   2   7     1546.92     1395.79    217.79 o
  41   2   7       14.50     -208.51    218.85 o
  42   2   7      745.21      599.66    268.44 o
  43   2   7       95.23       29.02    212.92 o
 -43   3   7       75.57      235.19    212.67 o
 -42   3   7       16.34     -179.26    258.90 o
 -41   3   7       19.26     -205.68    205.68 o
 -40   3   7       86.83      -47.68    110.96 o
 -39   3   7      214.35        6.96    180.24 o
 -38   3   7       21.29        0.00    192.08 o
 -37   3   7       51.38     -217.39    217.39 o
 -36   3   7      231.92      233.15    163.63 o
 -35   3   7      133.14      195.82    166.59 o
 -34   3   7        7.99      295.95    219.50 o
 -33   3   7      198.11      115.38    192.47 o
 -32   3   7      244.73      175.55    149.91 o
 -31   3   7     2222.89     2132.32    192.61 o
 -30   3   7      138.91      215.98    134.99 o
 -29   3   7      752.74      967.06    166.08 o
 -28   3   7      806.41      843.88    142.30 o
 -27   3   7       17.26      221.29    180.88 o
 -26   3   7      388.95      264.62    294.82 o
 -25   3   7      724.99      728.52    150.32 o
 -24   3   7       11.47      -51.92    137.45 o
 -23   3   7        4.33      135.07    118.33 o
 -22   3   7      329.03      327.88    144.58 o
 -21   3   7     2415.10     2653.02    219.55 o
 -20   3   7        0.21      -39.26    101.04 o
 -19   3   7      158.79      322.51    150.49 o
 -18   3   7     1088.21     1099.85    134.55 o
 -17   3   7     1641.92     1613.38    146.77 o
 -16   3   7        1.50       80.66     64.49 o
 -15   3   7      252.57      271.36     74.28 o
 -14   3   7      106.92       87.53     70.83 o
 -13   3   7     4086.02     4004.31    234.42 o
 -12   3   7      371.18      362.81     90.12 o
 -11   3   7     3856.79     3979.14    150.83 o
 -10   3   7       69.62       31.53     96.55 o
  -9   3   7      572.61      729.58    122.95 o
  -8   3   7      232.52      203.23     78.84 o
  -7   3   7       87.00       47.04     71.78 o
  -6   3   7       94.41       88.89    160.28 o
  -5   3   7      200.26      189.52     70.13 o
  -4   3   7       56.51      -39.17    173.80 o
  -3   3   7      778.40      688.98     77.51 o
  -2   3   7       20.78       50.63     84.32 o
  -1   3   7       46.34       64.37     90.60 o
   0   3   7       18.61       28.20     95.26 o
   1   3   7        7.09        0.00     91.40 o
   2   3   7       12.52       93.86     95.37 o
   3   3   7      446.46      458.40     95.26 o
   4   3   7       13.10      -38.01     87.71 o
   5   3   7      332.97      307.39     99.53 o
   6   3   7      519.91      468.53     85.21 o
   7   3   7     5055.98     5524.44    238.31 o
   8   3   7        8.55      128.74    107.12 o
   9   3   7      143.03      212.12     80.11 o
  10   3   7      430.10      404.41     87.42 o
  11   3   7      321.19      135.35     94.03 o
  12   3   7        8.54      -19.31     81.66 o
  13   3   7       23.62     -121.69    154.49 o
  14   3   7       10.23       57.53    108.78 o
  15   3   7        0.55        7.88     85.91 o
  16   3   7        5.24       30.78    140.97 o
  17   3   7      898.79      798.53    171.88 o
  18   3   7       91.57      150.60    122.72 o
  19   3   7     2439.83     2473.85    311.62 o
  20   3   7       26.99      116.08    107.76 o
  21   3   7     1846.78     2022.35    203.11 o
  22   3   7       94.73      -65.87    136.56 o
  23   3   7        0.93      -52.46    224.00 o
  24   3   7      262.97      274.40    238.17 o
  25   3   7      445.24      520.59    316.06 o
  26   3   7      370.92      231.62    208.90 o
  27   3   7     2430.80     2834.45    252.72 o
  28   3   7        5.45      442.50    245.60 o
  29   3   7      978.65      884.41    235.99 o
  30   3   7       29.80     -179.59    224.00 o
  31   3   7        3.50      -92.91    392.65 o
  32   3   7      182.80       66.81    180.88 o
  33   3   7     2188.36     2400.85    442.29 o
  34   3   7       22.73     -167.80    167.80 o
  35   3   7      814.95      564.16    236.87 o
  36   3   7      682.97      575.99    221.42 o
  37   3   7       17.32      295.52    270.58 o
  38   3   7      103.92      138.48    235.88 o
  39   3   7      855.48      709.74    269.24 o
  40   3   7       17.95      349.62    289.64 o
  41   3   7      101.71       63.64    203.73 o
 -39   4   7      195.55      441.95    252.97 o
 -38   4   7      206.81      348.10    232.48 o
 -37   4   7        1.59     -246.78    316.05 o
 -36   4   7      168.40      372.26    220.14 o
 -35   4   7      517.96       83.55    227.58 o
 -34   4   7     1618.98     1796.88    601.93 o
 -33   4   7      134.44      155.69    253.08 o
 -32   4   7       29.31     -233.87    233.87 o
 -31   4   7        1.04      149.50    199.36 o
 -30   4   7     2902.58     3127.93    246.51 o
 -29   4   7     1434.32     1320.21    208.75 o
 -28   4   7       75.83      230.97    300.60 o
 -27   4   7       72.62     -173.29    173.29 o
 -26   4   7     1720.50     1417.37    217.60 o
 -25   4   7      455.42      714.38    220.15 o
 -24   4   7     1059.28      911.55    179.29 o
 -23   4   7     1766.59     2178.50    336.06 o
 -22   4   7      345.00       90.88    187.54 o
 -21   4   7     1262.24     1313.56    314.80 o
 -20   4   7      854.24      948.19    191.15 o
 -19   4   7     8319.54     8014.53    427.75 o
 -18   4   7      228.77      161.45    128.74 o
 -17   4   7      123.96      298.24    470.54 o
 -16   4   7     1393.88     1371.15    321.89 o
 -15   4   7       54.54      189.84    150.41 o
 -14   4   7        3.70      207.33    170.38 o
 -13   4   7     2156.55     2157.68    303.89 o
 -12   4   7      113.08      153.71    111.66 o
 -11   4   7     2048.01     1815.63    123.33 o
 -10   4   7     1621.72     1631.52    234.34 o
  -9   4   7    16133.06    16389.42    368.11 o
  -8   4   7       47.35      -92.97     92.97 o
  -7   4   7     6817.32     7271.49    217.91 o
  -6   4   7       19.90      -90.82    128.74 o
  -5   4   7     7331.16     7241.12    216.99 o
  -4   4   7        6.96       -2.61     86.65 o
  -3   4   7     2484.41     2654.39    134.08 o
  -2   4   7      187.69      173.16     98.71 o
  -1   4   7     3357.17     3471.79    165.37 o
   0   4   7      564.23      527.04    113.92 o
   1   4   7    15980.92    16288.36    459.62 o
   2   4   7       31.76      101.75    148.05 o
   3   4   7     7527.03     7692.96    270.96 o
   4   4   7     1405.05     1589.95    136.75 o
   5   4   7     2393.59     2467.74    175.37 o
   6   4   7       53.59      -99.98     99.98 o
   7   4   7     2121.10     1952.51    240.15 o
   8   4   7     1201.92     1392.32    154.40 o
   9   4   7     2151.24     2100.38    155.80 o
  10   4   7     1100.13     1060.15    127.17 o
  11   4   7      702.35      715.09    124.68 o
  12   4   7      633.64      544.03    109.37 o
  13   4   7     6740.80     6697.03    367.79 o
  14   4   7      334.45      355.57    125.97 o
  15   4   7     2378.45     2668.97    283.93 o
  16   4   7      172.57      232.43    180.24 o
  17   4   7      119.31      281.05    129.38 o
  18   4   7      662.28      393.29    227.24 o
  19   4   7      557.96     1075.39    175.52 o
  20   4   7      607.01      446.05    165.24 o
  21   4   7      205.47      134.53    153.85 o
  22   4   7      529.10      867.92    317.35 o
  23   4   7      507.36      693.84    231.36 o
  24   4   7      248.05      377.50    348.24 o
  25   4   7      560.72      419.58    188.32 o
  26   4   7     1250.06     1612.57    303.21 o
  27   4   7      476.11      290.22    221.78 o
  28   4   7      986.34     1237.52    405.56 o
  29   4   7        1.73       17.80    469.89 o
  30   4   7      196.92      143.16    218.28 o
  31   4   7      458.61      268.27    217.72 o
  32   4   7     1136.11     1248.16    231.10 o
  33   4   7       93.79        0.61    245.14 o
  34   4   7     1097.46     1428.81    324.34 o
  35   4   7      137.01      -47.56    282.58 o
  36   4   7      472.99      505.83    294.83 o
 -32   5   7        5.43     -228.43    252.95 o
 -31   5   7     3510.61     3103.98    327.91 o
 -30   5   7      201.47      123.28    176.92 o
 -29   5   7     1360.65     1401.45    189.94 o
 -28   5   7      345.11       29.69    167.73 o
 -27   5   7     3263.05     2904.27    263.89 o
 -26   5   7      180.26      341.94    167.80 o
 -25   5   7     2229.12     2459.11    520.84 o
 -24   5   7        9.86      -51.92    115.15 o
 -23   5   7      822.64      446.41    212.26 o
 -22   5   7        2.36     -188.58    188.58 o
 -21   5   7     3973.55     4082.27    235.83 o
 -20   5   7      160.17       76.27    165.13 o
 -19   5   7     4172.10     4346.40    237.91 o
 -18   5   7       86.37      -45.68    116.23 o
 -17   5   7     2030.97     2029.02    187.39 o
 -16   5   7      268.75      180.15    205.34 o
 -15   5   7     3372.66     3032.77    220.59 o
 -14   5   7      306.56      378.06    151.32 o
 -13   5   7     2210.12     2048.52    276.84 o
 -12   5   7      348.75      291.95    355.33 o
 -11   5   7      603.48      650.04    155.20 o
 -10   5   7       28.73       -3.30    230.44 o
  -9   5   7     1862.63     2035.12    202.50 o
  -8   5   7      214.43      128.30    145.20 o
  -7   5   7      482.31      661.41    173.85 o
  -6   5   7      107.46      -71.13    164.76 o
  -5   5   7     1884.82     1840.32    331.56 o
  -4   5   7       39.95      -59.08    117.17 o
  -3   5   7       10.42       10.22    133.23 o
  -2   5   7       17.22      138.28    111.65 o
  -1   5   7       45.90       65.44    112.28 o
   0   5   7       45.08       97.24    114.81 o
   1   5   7     2459.21     2408.54    195.35 o
   2   5   7        6.79      -33.77    129.05 o
   3   5   7      282.03      -33.46    129.50 o
   4   5   7      392.12      795.33    152.61 o
   5   5   7      157.64      105.87    145.77 o
   6   5   7       82.89       72.92    141.63 o
   7   5   7       62.52      -67.83    148.13 o
   8   5   7      143.39      279.61    141.61 o
   9   5   7      586.41      678.68    186.68 o
  10   5   7       36.09      160.12    125.44 o
  11   5   7       33.26      -98.84    114.03 o
  12   5   7       84.58       76.47    144.73 o
  13   5   7     1366.69     1686.66    180.48 o
  14   5   7      535.68      469.85    142.90 o
  15   5   7     1321.98     1136.28    213.73 o
  16   5   7      226.53      -27.71    162.51 o
  17   5   7     1770.72     1761.64    194.50 o
  18   5   7      207.01     -185.39    185.39 o
  19   5   7      436.29      495.53    186.03 o
  20   5   7        4.47     -107.60    222.15 o
  21   5   7     2442.65     2508.77    325.08 o
  22   5   7     1199.02     1264.17    216.61 o
  23   5   7     1199.69     1252.16    267.97 o
  24   5   7       65.47       81.87    202.40 o
  25   5   7      537.95      393.46    342.46 o
  26   5   7       18.20       75.96    307.68 o
  27   5   7     3077.09     2473.90    392.74 o
  28   5   7      103.20     -223.77    249.22 o
  29   5   7      496.55      460.35    276.42 o
  30   5   7        2.94     -264.97    322.30 o
 -22   6   7      641.25     1344.52    518.84 o
 -21   6   7        1.47      122.27    292.45 o
 -20   6   7       10.04      -96.27    231.50 o
 -19   6   7       67.48      617.94    440.28 o
 -18   6   7       20.05     -144.75    287.07 o
 -17   6   7      234.40      284.57    234.40 o
 -16   6   7      112.69     -231.68    231.68 o
 -15   6   7      412.08      550.16    230.02 o
 -14   6   7       37.87      -27.69    231.08 o
 -13   6   7      980.61      693.71    206.02 o
 -12   6   7       12.08     -184.07    237.79 o
 -11   6   7       41.02     -174.63    174.63 o
 -10   6   7       33.21      204.99    243.96 o
  -9   6   7       49.20      -92.53    213.40 o
  -8   6   7       22.33       63.08    213.83 o
  -7   6   7       51.13      117.80    180.25 o
  -6   6   7        8.73      -34.15    153.95 o
  -5   6   7       10.88     -131.86    176.11 o
  -4   6   7       16.65      -44.39    113.92 o
  -3   6   7       43.99       52.45    110.96 o
  -2   6   7      249.19       17.70    170.05 o
  -1   6   7      778.68      724.17    222.47 o
   0   6   7        0.00      411.96    257.47 o
   1   6   7      249.58      104.73    152.50 o
   2   6   7      291.35      -99.02    346.96 o
   3   6   7       17.63       68.44    175.38 o
   4   6   7      463.22      424.78    141.00 o
   5   6   7      155.74      291.73    162.57 o
   6   6   7      291.71       64.08    158.20 o
   7   6   7      198.55      339.53    163.63 o
   8   6   7        0.25     -141.98    190.64 o
   9   6   7      944.06      873.49    204.20 o
  10   6   7       45.03     -161.14    161.14 o
  11   6   7      182.59       64.37    166.76 o
  12   6   7       22.04      367.55    172.05 o
  13   6   7      521.62      363.68    225.30 o
  14   6   7       25.27       90.76    224.56 o
  15   6   7     1214.93     1027.02    421.01 o
  16   6   7       17.54      514.79    290.84 o
  17   6   7       69.84      262.53    202.17 o
  18   6   7      523.60      601.88    489.87 o
  19   6   7      924.20      945.06    313.98 o
  20   6   7      192.89      698.79    387.55 o
 -47   0   8      275.48      911.48    383.65 o
 -46   0   8     3958.43     3938.00    526.70 o
 -45   0   8      745.83      217.58    448.03 o
 -44   0   8      678.82      911.51    466.05 o
 -43   0   8      997.30     1427.81    454.48 o
 -42   0   8     2156.77     2101.37    478.99 o
 -41   0   8     1397.95     1613.27    428.75 o
 -40   0   8     7314.56     6677.91    574.53 o
 -39   0   8     2837.39     3129.09    418.50 o
 -38   0   8     1935.75     1613.36    401.73 o
 -37   0   8     1059.14      785.37    363.07 o
 -36   0   8     3101.45     3167.84    421.09 o
 -35   0   8     2107.83     2293.26    347.66 o
 -34   0   8       47.36      231.73    231.73 o
 -33   0   8     3440.21     3206.63    333.54 o
 -32   0   8      116.82      -51.50    204.69 o
 -31   0   8      769.94      966.89    296.12 o
 -30   0   8     3024.76     3017.26    324.52 o
 -29   0   8     1786.48     1849.02    234.35 o
 -28   0   8     5840.46     5903.73    314.32 o
 -27   0   8     1350.32     1335.20    182.83 o
 -26   0   8     7580.06     7619.99    336.29 o
 -25   0   8     2699.28     2665.69    188.01 o
 -24   0   8       11.73       64.37    142.90 o
 -23   0   8     4521.16     4935.89    255.04 o
 -22   0   8     2310.92     2347.55    198.31 o
 -21   0   8      353.99      281.95    114.58 o
 -20   0   8      268.30      115.87    114.58 o
 -19   0   8     2719.10     2436.58    179.01 o
 -18   0   8     3144.04     3727.23    207.35 o
 -17   0   8      836.59      772.51    139.05 o
 -16   0   8      372.21      436.44    141.62 o
 -15   0   8      424.78      426.15    103.00 o
 -14   0   8       30.27        0.00    128.74 o
 -13   0   8     1850.87     1979.24    141.65 o
 -12   0   8     5873.89     5277.80    296.36 o
 -11   0   8      724.38      748.05    130.04 o
 -10   0   8    37270.49    37599.55    839.11 o
  -9   0   8      216.60      141.62    130.03 o
  -8   0   8     2125.43     1869.91    167.42 o
  -7   0   8      183.05      231.73    102.99 o
  -6   0   8    25435.34    25848.68    658.05 o
  -5   0   8      190.92      231.73    102.99 o
  -4   0   8    17821.05    15652.59    426.11 o
  -3   0   8        0.19      -51.49     88.83 o
  -2   0   8    44052.00    44054.40   1003.89 o
  -1   0   8      149.20      244.61    102.99 o
   0   0   8    12629.69    12138.93    450.26 o
   1   0   8        3.69      -75.96    114.58 o
   2   0   8    10130.15     9251.37    327.55 o
   3   0   8      120.87      -75.96     88.83 o
   4   0   8    30658.69    28879.41    966.53 o
   5   0   8        0.32       38.62    102.99 o
   6   0   8    11528.18    10470.27    417.88 o
   7   0   8       18.03      -75.96    102.99 o
   8   0   8    48311.64    47218.11   1038.92 o
   9   0   8       39.71       12.87     38.62 o
  10   0   8    12650.72    12260.97    402.42 o
  11   0   8        4.45     -102.99    102.99 o
  12   0   8    19674.87    18528.64    525.44 o
  13   0   8      138.37      115.87     78.53 o
  14   0   8    17432.75    17007.01    443.92 o
  15   0   8       82.11      167.36     91.40 o
  16   0   8    17863.20    17875.92    455.51 o
  17   0   8       43.09      -12.87     91.40 o
  18   0   8    11832.90    12056.16    323.61 o
  19   0   8      363.26      297.40     90.12 o
  20   0   8     2349.75     2154.39    158.39 o
  21   0   8      719.18      681.08    130.04 o
  22   0   8     8304.21     8308.91    289.94 o
  23   0   8     1484.22     1622.36    155.80 o
  24   0   8     4791.68     5177.97    212.53 o
  25   0   8     1125.47     1261.78    145.49 o
  26   0   8     7023.66     7382.12    292.45 o
  27   0   8      825.84      987.50    128.75 o
  28   0   8     4706.74     4605.84    276.92 o
  29   0   8     1033.22     1120.13    144.20 o
  30   0   8      262.61      489.21    130.03 o
  31   0   8      851.92      798.24    141.62 o
  32   0   8     1129.83     1017.13    195.70 o
  33   0   8     3987.82     3727.02    276.89 o
  34   0   8     3770.42     4243.34    280.74 o
  35   0   8     1556.23     1725.32    216.31 o
  36   0   8     4865.02     4287.48    624.64 o
  37   0   8      559.83      617.97    321.86 o
  38   0   8      192.88     -254.90    254.90 o
  39   0   8     2543.68     2347.38    351.53 o
  40   0   8     4797.26     4407.11    481.67 o
  41   0   8      510.62      399.10    363.05 o
  42   0   8        1.43      178.95    386.21 o
  43   0   8     1399.99     1541.15    472.52 o
  44   0   8      975.46      628.29    682.36 o
 -47   1   8      624.86      450.87    326.21 o
 -46   1   8       44.66     -101.23    317.59 o
 -45   1   8     1022.30      955.77    533.66 o
 -44   1   8      251.48      412.51    303.92 o
 -43   1   8      728.95      910.77    303.96 o
 -42   1   8       14.10      337.31    482.77 o
 -41   1   8      490.03      -52.94    328.29 o
 -40   1   8      125.79      105.22    227.52 o
 -39   1   8      385.73      500.00    303.19 o
 -38   1   8     3627.09     4189.57    294.64 o
 -37   1   8       63.70      194.19    168.22 o
 -36   1   8       87.56     -158.51    192.46 o
 -35   1   8      897.38     1156.88    230.60 o
 -34   1   8      386.47      404.06    175.59 o
 -33   1   8      720.27      628.40    166.07 o
 -32   1   8      977.20     1190.05    185.40 o
 -31   1   8      294.93      289.30    140.99 o
 -30   1   8     5299.84     5108.85    408.96 o
 -29   1   8      563.94      598.80    143.29 o
 -28   1   8    18503.65    18756.67    522.55 o
 -27   1   8       25.89      -64.37     91.03 o
 -26   1   8     1271.15     1103.20    150.94 o
 -25   1   8       18.46       39.24    191.82 o
 -24   1   8     4025.18     4171.66    186.59 o
 -23   1   8        7.71       99.51     89.93 o
 -22   1   8     4647.10     4654.42    216.40 o
 -21   1   8        7.11      -88.75     88.75 o
 -20   1   8    13265.56    13401.19    333.29 o
 -19   1   8        4.53       77.05     91.48 o
 -18   1   8    11217.76    11521.39    317.16 o
 -17   1   8      160.16      280.95     81.03 o
 -16   1   8      202.67      168.52     90.60 o
 -15   1   8      101.65      289.39     81.00 o
 -14   1   8     3872.71     3410.67    246.02 o
 -13   1   8       60.29       77.10     77.89 o
 -12   1   8       69.31        1.98     83.68 o
 -11   1   8       24.47       82.23     73.35 o
 -10   1   8     6737.26     6684.55    333.77 o
  -9   1   8      115.49       55.64     77.35 o
  -8   1   8    12128.60    12254.46    296.24 o
  -7   1   8       94.45      134.37     68.18 o
  -6   1   8    14722.57    14846.69    484.53 o
  -5   1   8       96.94       96.59     73.28 o
  -4   1   8     3491.81     3501.53    127.68 o
  -3   1   8      166.71      172.81     68.36 o
  -2   1   8     5464.78     6124.23    161.72 o
  -1   1   8     1098.81     1226.67     95.13 o
   0   1   8    19778.50    19753.35    381.83 o
   1   1   8      391.21      442.37     75.69 o
   2   1   8      223.68      314.84    173.80 o
   3   1   8      302.84      228.28    134.54 o
   4   1   8      338.76      540.73     76.23 o
   5   1   8      565.35      430.75    295.48 o
   6   1   8    11279.47    10888.47    256.20 o
   7   1   8       65.32      188.43    147.41 o
   8   1   8       35.60       62.61     49.45 o
   9   1   8      693.51      705.23     59.38 o
  10   1   8     6497.16     6791.50    158.54 o
  11   1   8      279.30      274.44     48.53 o
  12   1   8     2569.31     2650.95     86.38 o
  13   1   8      429.51      235.59     84.33 o
  14   1   8      232.40      253.56     71.43 o
  15   1   8      697.63      758.94     95.51 o
  16   1   8     1523.81     1276.02    115.24 o
  17   1   8      197.43      203.27     86.12 o
  18   1   8     1193.66     1057.90     97.18 o
  19   1   8     1416.28     1423.47     91.03 o
  20   1   8      253.90      361.33     75.52 o
  21   1   8      615.43      605.53     71.77 o
  22   1   8     1842.10     1921.65    116.28 o
  23   1   8      264.49      193.65     77.12 o
  24   1   8     1826.40     1914.13    105.09 o
  25   1   8      581.13      739.76     86.88 o
  26   1   8     2355.08     2244.79    144.22 o
  27   1   8      122.23      209.96    160.28 o
  28   1   8     1307.41     1287.29    117.88 o
  29   1   8      653.78      632.35    111.62 o
  30   1   8      326.03      288.56    126.66 o
  31   1   8      465.12      374.82    161.00 o
  32   1   8       15.10      111.32    186.67 o
  33   1   8       37.37      278.60    201.67 o
  34   1   8      494.41      477.49    167.33 o
  35   1   8      107.36      203.01    175.94 o
  36   1   8     2273.64     2205.31    518.91 o
  37   1   8       37.81      218.72    170.94 o
  38   1   8      229.78      721.52    194.56 o
  39   1   8       52.15     -164.73    186.99 o
  40   1   8     1033.29     1077.38    335.06 o
  41   1   8       12.31      448.76    379.78 o
  42   1   8      572.10      426.57    481.50 o
  43   1   8        5.45      423.91    365.51 o
  44   1   8      109.16      100.89    357.18 o
 -45   2   8       99.43       66.47    273.43 o
 -44   2   8     1423.73     1421.23    778.30 o
 -43   2   8       25.82     -369.60    740.24 o
 -42   2   8      373.65      605.25    287.66 o
 -41   2   8      565.34      761.94    261.71 o
 -40   2   8        7.60     -130.22    157.81 o
 -39   2   8       15.34     -159.27    211.77 o
 -38   2   8      353.49       93.04    224.65 o
 -37   2   8      944.38      888.29    206.10 o
 -36   2   8      305.03      320.24    252.33 o
 -35   2   8      407.07      419.84    160.85 o
 -34   2   8      490.72      271.85    135.45 o
 -33   2   8       28.59       -1.50    153.42 o
 -32   2   8      963.21      907.50    257.50 o
 -31   2   8      295.29      394.07    173.16 o
 -30   2   8     5885.65     5347.76    577.07 o
 -29   2   8      300.66      245.36    154.49 o
 -28   2   8      890.19      906.57    138.87 o
 -27   2   8      148.45      238.32    126.83 o
 -26   2   8     1976.11     1784.56    155.58 o
 -25   2   8      356.19      113.35    115.22 o
 -24   2   8     1342.23     1565.09    151.84 o
 -23   2   8     1003.43      985.15    118.31 o
 -22   2   8     4632.76     4422.23    173.74 o
 -21   2   8       67.58      -81.35     81.35 o
 -20   2   8     1346.35     1406.04    173.82 o
 -19   2   8      285.25      486.23     96.22 o
 -18   2   8      113.35      196.61     76.43 o
 -17   2   8      311.74      331.75    166.72 o
 -16   2   8      225.58       51.90     73.28 o
 -15   2   8       19.64       53.30    191.82 o
 -14   2   8     2950.74     2846.31    113.56 o
 -13   2   8       39.20       32.41     56.41 o
 -12   2   8     2457.09     2361.48     99.76 o
 -11   2   8       45.38        0.00     91.03 o
 -10   2   8      973.93      885.30     76.48 o
  -9   2   8      459.04      537.97     63.53 o
  -8   2   8     5107.69     5041.02    139.28 o
  -7   2   8        6.11      -52.78     90.12 o
  -6   2   8      692.59      540.75     65.74 o
  -5   2   8      175.55      174.78     64.49 o
  -4   2   8      597.22      616.95     84.97 o
  -3   2   8       32.68       -8.00     67.04 o
  -2   2   8    13003.55    13416.25    316.63 o
  -1   2   8      140.67      285.66     62.73 o
   0   2   8     3717.06     3701.66    273.71 o
   1   2   8       86.10      112.72     57.69 o
   2   2   8     1452.83     1461.16    308.39 o
   3   2   8      123.34       95.37     54.59 o
   4   2   8      688.65      655.22     56.27 o
   5   2   8      913.01      935.96     65.26 o
   6   2   8     3603.08     3896.05    109.03 o
   7   2   8      207.84      307.89    230.45 o
   8   2   8       66.41       12.87     47.14 o
   9   2   8      146.77      164.81     47.14 o
  10   2   8     7250.30     7390.96    400.75 o
  11   2   8      357.69      391.06     67.82 o
  12   2   8     6409.51     6434.86    173.55 o
  13   2   8       93.34       19.77     63.70 o
  14   2   8     8395.94     8619.95    210.68 o
  15   2   8       85.24      -19.71     72.81 o
  16   2   8     3673.82     3648.68    151.32 o
  17   2   8      236.42      553.74     94.55 o
  18   2   8       15.67       32.22    204.69 o
  19   2   8       22.73       75.61    103.99 o
  20   2   8     2529.61     2345.97    159.07 o
  21   2   8      399.44      132.18     97.98 o
  22   2   8     4322.66     4680.54    201.46 o
  23   2   8      807.12      757.46    129.39 o
  24   2   8     4669.17     4831.82    208.46 o
  25   2   8      151.42      239.37    144.96 o
  26   2   8      222.49      105.05    173.80 o
  27   2   8      417.27      253.49    225.94 o
  28   2   8     5107.23     5536.91    334.52 o
  29   2   8      487.07      736.69    180.47 o
  30   2   8      210.49      -36.97    315.41 o
  31   2   8      518.26      521.48    152.63 o
  32   2   8       61.40     -137.63    147.33 o
  33   2   8      322.15      105.54    208.90 o
  34   2   8      386.91      413.84    198.62 o
  35   2   8      139.60      -87.38    178.31 o
  36   2   8        1.29       66.53    173.15 o
  37   2   8      330.10      444.82    624.39 o
  38   2   8       62.39       89.84    148.69 o
  39   2   8      243.51      333.66    230.39 o
  40   2   8      105.43      -38.68    191.16 o
  41   2   8      187.63      561.34    540.70 o
  42   2   8      986.84      845.04    264.13 o
 -42   3   8      520.38      393.39    278.08 o
 -41   3   8     1180.58      912.49    216.87 o
 -40   3   8     2219.93     2066.27    570.41 o
 -39   3   8     1194.96      736.24    224.62 o
 -38   3   8     1161.46     1491.20    333.46 o
 -37   3   8      402.16      198.02    218.86 o
 -36   3   8     3078.40     3137.45    491.26 o
 -35   3   8      646.67      384.86    149.65 o
 -34   3   8     4241.58     3816.05    237.44 o
 -33   3   8     1322.67     1232.89    184.72 o
 -32   3   8     6623.69     6609.17    426.37 o
 -31   3   8      178.84      189.68    238.17 o
 -30   3   8     3646.64     3944.32    240.79 o
 -29   3   8        7.35      153.90    138.86 o
 -28   3   8     2798.67     2962.85    294.89 o
 -27   3   8      367.07       99.58    166.72 o
 -26   3   8     9573.48    10665.20    360.05 o
 -25   3   8      386.19      358.87    249.76 o
 -24   3   8     5742.57     6026.95    285.72 o
 -23   3   8      495.87      392.65    256.84 o
 -22   3   8     9846.29    10163.92    368.08 o
 -21   3   8       66.30      -17.51    198.90 o
 -20   3   8    11336.26    12268.78    400.05 o
 -19   3   8        5.70       25.54    123.94 o
 -18   3   8     9036.52     9769.33    523.18 o
 -17   3   8       33.64       34.33    134.53 o
 -16   3   8     4823.92     4730.89    315.57 o
 -15   3   8      159.84      166.38     83.19 o
 -14   3   8     4172.13     3996.99    267.26 o
 -13   3   8       37.56       47.25    192.46 o
 -12   3   8    13192.98    13432.54    301.46 o
 -11   3   8        6.55      -14.91     77.24 o
 -10   3   8    20733.31    20645.69    369.67 o
  -9   3   8      363.24      368.09    128.74 o
  -8   3   8    23531.39    23847.71    461.12 o
  -7   3   8       52.27      -13.43     79.79 o
  -6   3   8     4095.82     4172.59    343.90 o
  -5   3   8        3.77       -7.11     81.03 o
  -4   3   8     6950.81     7105.52    233.93 o
  -3   3   8       15.81       55.33     90.60 o
  -2   3   8     6294.94     6506.99    192.96 o
  -1   3   8      131.42      250.40     90.12 o
   0   3   8     2019.50     1742.47    115.27 o
   1   3   8       25.90       -6.10     95.65 o
   2   3   8     5677.57     6100.31    194.21 o
   3   3   8      693.69      582.98    102.69 o
   4   3   8     2438.22     2406.64    152.22 o
   5   3   8     1424.16     1622.66    151.96 o
   6   3   8      897.60      909.74    134.18 o
   7   3   8      308.14      295.46     97.98 o
   8   3   8     2082.13     1916.75    118.78 o
   9   3   8       37.74       29.92    105.66 o
  10   3   8      609.58      373.48    129.39 o
  11   3   8      472.51      481.31     98.23 o
  12   3   8       16.81       88.76     89.47 o
  13   3   8     1663.27     1597.36    225.33 o
  14   3   8     1303.71     1219.05    118.96 o
  15   3   8     1708.55     1634.93    249.15 o
  16   3   8      799.10      828.19    126.79 o
  17   3   8      143.87      225.87    160.85 o
  18   3   8     1074.83     1109.17    159.20 o
  19   3   8      881.87      877.59    158.83 o
  20   3   8      132.68      349.47    160.28 o
  21   3   8      936.29     1117.98    195.63 o
  22   3   8      385.76      469.96    204.77 o
  23   3   8      864.51      856.24    198.05 o
  24   3   8      409.04      766.13    223.64 o
  25   3   8     1975.05     2432.95    263.63 o
  26   3   8      438.65      404.53    197.76 o
  27   3   8      163.90       21.17    176.39 o
  28   3   8     3920.57     3718.79    341.47 o
  29   3   8     1014.68     1008.70    305.78 o
  30   3   8      751.44      893.10    265.22 o
  31   3   8      319.13      208.82    540.71 o
  32   3   8     1285.77     1157.94    252.00 o
  33   3   8        5.18     -278.80    278.80 o
  34   3   8     1598.48     1458.66    655.36 o
  35   3   8      490.85      288.94    245.88 o
  36   3   8      141.08       52.68    315.41 o
  37   3   8       78.38      198.83    289.55 o
  38   3   8     3829.23     3104.42    738.53 o
  39   3   8      452.38      848.90    316.04 o
 -38   4   8     1669.31     1938.99    435.19 o
 -37   4   8      129.79      -40.99    204.18 o
 -36   4   8     1055.04     1284.61    287.62 o
 -35   4   8       91.32       82.87    185.10 o
 -34   4   8     2732.41     2371.89    567.86 o
 -33   4   8      168.54      329.98    199.77 o
 -32   4   8      421.79      320.78    197.62 o
 -31   4   8      359.54      148.98    289.02 o
 -30   4   8       20.28     -183.93    183.93 o
 -29   4   8      220.49      267.95    244.61 o
 -28   4   8       32.00      184.98    179.46 o
 -27   4   8     1121.31      987.45    248.49 o
 -26   4   8       61.78       81.38    201.22 o
 -25   4   8      783.27      862.83    196.82 o
 -24   4   8      610.00      807.86    189.15 o
 -23   4   8      139.61      268.63    218.86 o
 -22   4   8     2750.76     2857.51    233.28 o
 -21   4   8        8.05      -64.55    157.39 o
 -20   4   8      526.43      753.95    336.02 o
 -19   4   8       35.91      177.59    163.63 o
 -18   4   8      686.70      835.55    256.20 o
 -17   4   8     2003.35     2067.27    222.56 o
 -16   4   8      491.35      391.79    180.24 o
 -15   4   8      334.60       33.84    150.48 o
 -14   4   8     2194.67     2258.77    211.27 o
 -13   4   8      128.01       56.82    191.82 o
 -12   4   8      666.61      653.82    211.79 o
 -11   4   8      317.80      556.17    131.14 o
 -10   4   8      199.77      258.96    101.68 o
  -9   4   8      127.46      306.92    111.61 o
  -8   4   8      288.25      254.47    232.38 o
  -7   4   8     1262.83     1292.77    123.69 o
  -6   4   8      592.79      582.88    142.26 o
  -5   4   8        1.28       68.11    131.25 o
  -4   4   8     3080.88     2769.78    220.86 o
  -3   4   8      137.64      344.59    160.28 o
  -2   4   8       25.62     -102.99    166.72 o
  -1   4   8       55.58      119.74    231.08 o
   0   4   8     2808.34     3130.67    192.79 o
   1   4   8       86.55      140.87    251.04 o
   2   4   8       42.54       90.12    194.39 o
   3   4   8       57.20        2.83    275.50 o
   4   4   8      111.91      114.62    129.57 o
   5   4   8       45.30      299.96    160.05 o
   6   4   8     9474.91     9486.95    557.97 o
   7   4   8       89.63      133.60    121.02 o
   8   4   8     6407.94     6288.44    229.37 o
   9   4   8       15.53       89.45    160.28 o
  10   4   8    10964.63    10860.70    335.98 o
  11   4   8      680.36      520.00     95.98 o
  12   4   8       52.26      150.67    123.35 o
  13   4   8      309.03      317.07    106.16 o
  14   4   8     1037.66     1011.53    139.19 o
  15   4   8      463.49      475.31    263.92 o
  16   4   8     3023.82     3330.77    203.17 o
  17   4   8       86.16      -53.13    218.21 o
  18   4   8     1943.39     1820.51    195.74 o
  19   4   8       25.72      117.15    180.52 o
  20   4   8     6827.07     6854.93    401.28 o
  21   4   8        0.34     -124.99    397.80 o
  22   4   8      124.47      220.14    185.12 o
  23   4   8       67.05       50.08    242.05 o
  24   4   8     3517.91     3691.21    286.50 o
  25   4   8       61.62      170.30    180.00 o
  26   4   8     2329.20     2231.67    275.64 o
  27   4   8       19.31     -283.31    425.48 o
  28   4   8      559.80      595.68    244.61 o
  29   4   8      299.34      253.56    234.70 o
  30   4   8     1255.69      897.95    276.00 o
  31   4   8      498.44      553.98    257.99 o
  32   4   8      251.12       94.35    192.47 o
  33   4   8       99.25     -178.95    281.94 o
  34   4   8      119.39      403.42    256.12 o
  35   4   8      232.93      253.90    243.32 o
 -31   5   8        2.95      -57.73    243.96 o
 -30   5   8      753.88      325.33    224.66 o
 -29   5   8        1.60      250.89    202.63 o
 -28   5   8      373.65      246.24    203.43 o
 -27   5   8       15.53      -18.23    211.13 o
 -26   5   8      521.96      488.58    204.43 o
 -25   5   8      331.91      340.16    217.11 o
 -24   5   8      154.16      113.13    178.31 o
 -23   5   8       98.99      341.72    162.57 o
 -22   5   8     1623.03     1208.96    203.22 o
 -21   5   8       37.55      248.90    185.12 o
 -20   5   8        6.00     -115.53    188.91 o
 -19   5   8      916.92     1093.88    308.35 o
 -18   5   8        7.17       54.69    264.56 o
 -17   5   8        2.22      107.88    256.83 o
 -16   5   8      374.54       84.68    185.62 o
 -15   5   8        2.41      122.06    173.29 o
 -14   5   8       94.85      149.74    180.53 o
 -13   5   8       51.76      141.74    172.50 o
 -12   5   8      308.07      393.30    162.95 o
 -11   5   8        5.31      227.16    137.28 o
 -10   5   8      538.37      560.99    168.25 o
  -9   5   8       90.45      195.69    160.23 o
  -8   5   8       61.30       96.67    145.64 o
  -7   5   8      341.40      146.78    250.40 o
  -6   5   8      212.62     -160.47    404.24 o
  -5   5   8      213.58      346.18    124.56 o
  -4   5   8      475.46      337.59     99.18 o
  -3   5   8       55.38      -70.49     99.23 o
  -2   5   8       49.01      -65.60    178.95 o
  -1   5   8      193.31       77.39    164.31 o
   0   5   8      151.64       93.97    178.95 o
   1   5   8      289.36      374.64    244.61 o
   2   5   8       27.31      155.08    167.23 o
   3   5   8      242.92      258.18    283.23 o
   4   5   8      740.52      664.84    157.40 o
   5   5   8       44.51      -40.41    135.13 o
   6   5   8      426.08      644.37    139.97 o
   7   5   8       83.19      -87.81    346.31 o
   8   5   8       19.43      116.60    180.88 o
   9   5   8       28.43      224.98    150.18 o
  10   5   8      589.77      698.89    167.37 o
  11   5   8      561.52      588.67    424.85 o
  12   5   8     1502.85     1438.70    337.34 o
  13   5   8       47.88      238.25    183.84 o
  14   5   8       87.80       -1.57    166.18 o
  15   5   8       29.88     -189.56    189.56 o
  16   5   8     1267.13      679.15    206.27 o
  17   5   8      112.04      127.78    194.10 o
  18   5   8       59.61      276.83    245.24 o
  19   5   8      128.74      121.47    172.50 o
  20   5   8      661.22      662.90    266.60 o
  21   5   8      163.95       80.81    174.63 o
  22   5   8       33.29       26.03    239.01 o
  23   5   8       72.02       92.50    209.71 o
  24   5   8       37.64     -115.26    339.87 o
  25   5   8       38.26      116.54    213.83 o
  26   5   8     2076.82     1368.62    933.50 o
  27   5   8       12.92      149.01    200.56 o
  28   5   8       54.61     -118.44    346.95 o
 -20   6   8      103.33       11.63    252.69 o
 -19   6   8        3.48      119.97    296.74 o
 -18   6   8      112.25      -88.46    204.67 o
 -17   6   8      573.35      333.52    222.41 o
 -16   6   8      316.65      430.27    470.55 o
 -15   6   8      332.24      100.77    181.24 o
 -14   6   8       50.02     -115.08    261.72 o
 -13   6   8        8.12     -262.30    444.79 o
 -12   6   8       70.94     -151.94    167.80 o
 -11   6   8        1.49      151.45    251.07 o
 -10   6   8     1196.52      945.52    542.04 o
  -9   6   8       86.10      177.96    443.50 o
  -8   6   8     2015.85     1968.05    374.04 o
  -7   6   8       54.26     -165.15    289.02 o
  -6   6   8     1355.89     1354.39    232.55 o
  -5   6   8       56.40      265.50    275.50 o
  -4   6   8     1185.28      903.82    287.11 o
  -3   6   8      131.27       64.37    270.35 o
  -2   6   8     1048.59      924.41    254.92 o
  -1   6   8        0.97       12.87    325.71 o
   0   6   8     3099.45     2979.73    334.80 o
   1   6   8      160.97      128.74    308.97 o
   2   6   8     2233.20     2174.44    253.53 o
   3   6   8        0.11     -208.78    208.78 o
   4   6   8     2105.05     2141.40    264.17 o
   5   6   8       51.49       68.27    182.42 o
   6   6   8     2675.34     2441.90    325.78 o
   7   6   8        9.94      131.60    275.50 o
   8   6   8      701.12      980.78    240.96 o
   9   6   8       27.76       11.00    217.35 o
  10   6   8     1818.33     1526.91    257.68 o
  11   6   8       44.54     -181.70    181.70 o
  12   6   8     2092.40     1674.37    304.83 o
  13   6   8        5.92       -9.79    172.24 o
  14   6   8      987.57     1356.72    698.45 o
  15   6   8        8.39      334.50    299.40 o
  16   6   8      503.16      506.81    251.69 o
  17   6   8       77.80     -112.07    592.20 o
 -46   1   9     1604.86      997.64    279.47 o
 -45   1   9       14.08      280.52    431.91 o
 -44   1   9     2147.47     2618.92    351.06 o
 -43   1   9      264.26      330.82    284.05 o
 -42   1   9     1089.10     1524.21    276.25 o
 -41   1   9      325.47      150.06    274.63 o
 -40   1   9     3068.16     3030.05    304.62 o
 -39   1   9       59.29      148.23    212.99 o
 -38   1   9     2203.08     2332.83    282.03 o
 -37   1   9      879.21     1002.27    218.47 o
 -36   1   9     1425.21     1087.53    213.80 o
 -35   1   9     1336.96     1740.01    513.08 o
 -34   1   9      675.29      312.47    212.80 o
 -33   1   9      687.28      736.36    227.24 o
 -32   1   9       19.54      -12.25    184.68 o
 -31   1   9     3862.51     4033.24    241.81 o
 -30   1   9     1904.60     2039.89    204.71 o
 -29   1   9     3706.08     3873.39    256.93 o
 -28   1   9      465.75      152.12    161.76 o
 -27   1   9     3480.85     3461.06    669.03 o
 -26   1   9     3428.11     3362.92    189.05 o
 -25   1   9     6624.95     7226.17    238.34 o
 -24   1   9      104.02      219.60     94.73 o
 -23   1   9      973.47      980.19    122.02 o
 -22   1   9        4.69      -93.63     93.63 o
 -21   1   9    10710.79    11585.96    292.16 o
 -20   1   9      767.03      823.99    114.84 o
 -19   1   9    16433.00    16699.96    381.17 o
 -18   1   9      489.89      489.78    113.70 o
 -17   1   9     9092.33     8645.32    223.70 o
 -16   1   9     1653.06     1756.18    123.18 o
 -15   1   9    13489.68    13960.81    312.51 o
 -14   1   9      255.31      230.59     82.38 o
 -13   1   9     9426.37     9435.05    241.35 o
 -12   1   9       84.87      175.25     86.65 o
 -11   1   9    34753.07    35504.42    634.40 o
 -10   1   9        3.91      -50.50     81.03 o
  -9   1   9    19877.61    19030.69    387.27 o
  -8   1   9        1.13      -67.76     86.12 o
  -7   1   9    11849.91    11134.54    661.54 o
  -6   1   9      117.62      170.70     81.03 o
  -5   1   9    22536.96    22315.49    525.67 o
  -4   1   9      311.53      334.54    141.62 o
  -3   1   9     6254.37     5956.53    333.73 o
  -2   1   9      110.40       52.17     77.51 o
  -1   1   9     5873.70     5623.57    167.12 o
   0   1   9       37.49       79.82     67.82 o
   1   1   9     2560.43     2282.57    122.46 o
   2   1   9      172.79      131.92    122.30 o
   3   1   9      261.24       75.96     83.03 o
   4   1   9       45.79      -51.04    108.78 o
   5   1   9    13657.80    12393.45    637.19 o
   6   1   9     2244.26     2225.89    111.85 o
   7   1   9    14625.85    14721.80    330.99 o
   8   1   9      107.21       19.85     59.00 o
   9   1   9     3509.02     3666.92    157.78 o
  10   1   9     1936.49     2009.88    101.73 o
  11   1   9     4375.67     4520.59    154.68 o
  12   1   9      613.04      672.04     77.45 o
  13   1   9      906.78      845.67     87.54 o
  14   1   9      259.99      276.05     83.70 o
  15   1   9       14.15      -20.12     96.55 o
  16   1   9     3893.26     3758.72    140.44 o
  17   1   9        3.16       21.96     73.83 o
  18   1   9      143.91      196.13     80.11 o
  19   1   9      126.21       19.92    100.16 o
  20   1   9     3125.72     3517.51    137.42 o
  21   1   9      168.09      119.12     85.96 o
  22   1   9      737.44      756.04     90.58 o
  23   1   9       72.78      -71.09     91.48 o
  24   1   9     2528.37     2831.33    139.16 o
  25   1   9      277.29      255.93     84.50 o
  26   1   9     1628.24     1519.82    120.88 o
  27   1   9     1760.51     1691.12    129.34 o
  28   1   9      474.30      548.52    114.12 o
  29   1   9     1812.02     1697.87    151.97 o
  30   1   9     1312.20     1696.63    190.55 o
  31   1   9       17.47      -38.62    172.35 o
  32   1   9      405.04      501.94    130.02 o
  33   1   9      136.24      164.90    372.70 o
  34   1   9      476.65      591.96    171.83 o
  35   1   9     2305.05     2158.85    299.37 o
  36   1   9      411.02       94.48    334.73 o
  37   1   9      618.84      646.29    293.54 o
  38   1   9      935.48      874.75    218.63 o
  39   1   9      257.95      -14.66    221.87 o
  40   1   9       36.91      262.78    329.66 o
  41   1   9      435.66      453.43    363.99 o
  42   1   9      809.18      901.58    375.74 o
 -44   2   9      129.04      653.88    299.13 o
 -43   2   9     2669.08     2507.16    316.25 o
 -42   2   9       26.49     -328.28    328.28 o
 -41   2   9     3153.04     3017.38    355.34 o
 -40   2   9       30.26       42.55    429.34 o
 -39   2   9     2230.41     2312.04    279.41 o
 -38   2   9      106.67      -32.88    174.44 o
 -37   2   9     2180.19     2162.96    213.90 o
 -36   2   9      405.86      556.41    277.44 o
 -35   2   9     5910.77     5769.79    261.92 o
 -34   2   9      266.94       93.90    102.35 o
 -33   2   9     5039.63     5023.76    238.25 o
 -32   2   9      931.14      998.15    159.68 o
 -31   2   9    11296.59    12045.95    353.27 o
 -30   2   9      321.79      100.84    224.65 o
 -29   2   9     6037.92     6393.61    244.08 o
 -28   2   9      258.24      400.43    120.33 o
 -27   2   9      675.35      700.17    125.19 o
 -26   2   9     1907.68     2020.80    164.96 o
 -25   2   9      468.24      587.88    126.66 o
 -24   2   9       13.69       70.39    127.43 o
 -23   2   9     3434.26     3440.41    199.37 o
 -22   2   9     1941.61     1964.04    152.15 o
 -21   2   9     5362.25     4769.83    220.27 o
 -20   2   9     1763.57     1768.93    131.03 o
 -19   2   9      368.95      296.89    154.49 o
 -18   2   9       16.30      278.12    128.09 o
 -17   2   9     2205.85     2166.20    281.36 o
 -16   2   9     2719.61     2749.68    150.86 o
 -15   2   9      229.16      474.97    105.00 o
 -14   2   9      133.18       46.11     82.61 o
 -13   2   9      160.16       88.23    121.66 o
 -12   2   9      364.85      340.55     78.17 o
 -11   2   9      682.16      657.59     86.44 o
 -10   2   9      473.67      425.38     72.62 o
  -9   2   9     2195.50     2266.50    228.57 o
  -8   2   9       86.06       21.57     58.49 o
  -7   2   9      449.91      435.59     75.23 o
  -6   2   9     1938.58     1621.45    263.33 o
  -5   2   9      215.23      153.97     64.27 o
  -4   2   9     1358.76     1363.03     90.78 o
  -3   2   9      114.50      -21.46     80.42 o
  -2   2   9       51.08       33.02    110.07 o
  -1   2   9     7029.35     7362.68    195.22 o
   0   2   9       17.30        5.47     96.55 o
   1   2   9     8660.82     8718.07    227.12 o
   2   2   9     1521.85     1489.91     93.95 o
   3   2   9      583.68      203.66    103.00 o
   4   2   9      526.90      520.75    122.31 o
   5   2   9     3898.23     3813.08    119.17 o
   6   2   9      382.17      319.59    117.16 o
   7   2   9     7469.82     7477.03    206.77 o
   8   2   9      566.52      763.71    122.31 o
   9   2   9    11582.53    11628.38    268.13 o
  10   2   9        2.18       82.63     71.13 o
  11   2   9     5036.11     5082.06    193.87 o
  12   2   9      485.65      364.64     92.42 o
  13   2   9    10092.44     9510.89    408.58 o
  14   2   9       13.27      -92.97     92.97 o
  15   2   9    16580.46    17158.57    385.60 o
  16   2   9      448.39      270.61     93.35 o
  17   2   9     4856.29     5325.34    187.15 o
  18   2   9        5.94      236.38    128.09 o
  19   2   9     4800.71     5318.38    202.46 o
  20   2   9      132.81      248.60    115.22 o
  21   2   9      254.40      318.75    109.43 o
  22   2   9      218.60      329.01    111.35 o
  23   2   9     1984.78     1870.63    165.72 o
  24   2   9      343.44      353.87    122.17 o
  25   2   9     9217.15     9339.08    395.57 o
  26   2   9      122.27      117.04    135.18 o
  27   2   9     3121.79     3371.51    250.31 o
  28   2   9       44.99      207.97    181.77 o
  29   2   9     7543.05     7444.55    692.43 o
  30   2   9       93.67      143.04    257.48 o
  31   2   9     2189.64     2416.73    220.51 o
  32   2   9       10.07      128.74    218.47 o
  33   2   9      752.65      977.20    510.48 o
  34   2   9      566.50      319.54    229.08 o
  35   2   9      964.17     1633.91    239.02 o
  36   2   9      948.21      963.64    263.22 o
  37   2   9      535.45      570.07    793.06 o
  38   2   9      494.86      849.70    286.31 o
  39   2   9     3143.86     2641.58    296.08 o
  40   2   9      697.23      117.58    726.76 o
  41   2   9      152.41     -147.41    250.81 o
 -41   3   9      132.02      446.01    295.29 o
 -40   3   9      306.37      296.82    242.21 o
 -39   3   9       76.95      197.86    210.90 o
 -38   3   9       86.96        9.86    180.02 o
 -37   3   9      190.62       30.51    191.10 o
 -36   3   9      692.64      174.74    203.84 o
 -35   3   9      335.63      332.12    243.38 o
 -34   3   9        1.11      -23.20    190.76 o
 -33   3   9        3.69     -174.96    315.41 o
 -32   3   9       42.82        4.78    301.89 o
 -31   3   9     1279.16      945.27    194.67 o
 -30   3   9      567.54      360.48    185.39 o
 -29   3   9      163.07      283.68    188.06 o
 -28   3   9        0.94       -1.22    166.58 o
 -27   3   9     1937.34     1973.90    274.03 o
 -26   3   9       96.35      231.09    172.96 o
 -25   3   9       54.59       37.98    186.03 o
 -24   3   9      359.09      438.40    207.27 o
 -23   3   9      158.95      241.86    328.93 o
 -22   3   9       87.78      -79.89    129.50 o
 -21   3   9     1154.92      960.70    178.32 o
 -20   3   9        6.63       75.58    119.44 o
 -19   3   9      357.09      431.69    138.54 o
 -18   3   9        2.06       60.36     83.55 o
 -17   3   9     1616.39     1295.00    179.62 o
 -16   3   9       18.39     -135.17    135.17 o
 -15   3   9       62.20      -74.02     74.02 o
 -14   3   9      160.87      121.77    160.28 o
 -13   3   9     1038.50      957.30    127.46 o
 -12   3   9      618.43      625.43    105.58 o
 -11   3   9      553.65      560.32    110.47 o
 -10   3   9      636.99      599.29    135.18 o
  -9   3   9      182.36      133.97     89.26 o
  -8   3   9      190.82      233.96     98.23 o
  -7   3   9      419.41      395.74    245.90 o
  -6   3   9      124.86      123.59     85.69 o
  -5   3   9      195.11       97.84     85.69 o
  -4   3   9        1.46       79.74     95.97 o
  -3   3   9     2093.38     1880.87    377.93 o
  -2   3   9      553.67      505.81    115.23 o
  -1   3   9     2857.30     2549.57    171.28 o
   0   3   9     1131.41     1150.88    170.60 o
   1   3   9     3511.65     3474.35    150.51 o
   2   3   9      333.75      109.20     91.49 o
   3   3   9     5621.67     5987.71    217.21 o
   4   3   9      188.22      211.69    109.69 o
   5   3   9      618.03      353.54    112.61 o
   6   3   9      638.40      803.89    205.99 o
   7   3   9     5886.38     6322.09    228.77 o
   8   3   9       29.61      -39.09    110.07 o
   9   3   9     1574.33     1479.98    146.95 o
  10   3   9      326.09      208.24    160.28 o
  11   3   9     1877.17     1717.64    391.44 o
  12   3   9      174.46       42.28    123.15 o
  13   3   9     6457.96     6536.37    468.28 o
  14   3   9        9.47      154.77    122.64 o
  15   3   9     2128.34     2207.47    191.04 o
  16   3   9      172.55      111.48    124.23 o
  17   3   9        5.63      -31.30    114.18 o
  18   3   9       65.55       54.50    140.32 o
  19   3   9       11.80       44.46    270.99 o
  20   3   9       22.86     -137.52    148.35 o
  21   3   9       13.28     -181.86    181.86 o
  22   3   9      341.95      378.85    203.44 o
  23   3   9     2842.85     2482.03    247.65 o
  24   3   9      109.44       75.13    169.18 o
  25   3   9      345.69      249.55    173.82 o
  26   3   9       36.09      234.49    202.40 o
  27   3   9     1411.46     1296.75    242.13 o
  28   3   9       80.00      142.73    204.67 o
  29   3   9      327.77      589.00    384.29 o
  30   3   9       40.99      -60.47    232.91 o
  31   3   9        9.23     -246.19    246.19 o
  32   3   9      616.25      442.30    230.77 o
  33   3   9       42.07      163.89    231.61 o
  34   3   9        6.19      262.27    398.44 o
  35   3   9      545.38      234.49    272.24 o
  36   3   9      515.72      277.95    254.41 o
  37   3   9       34.02      -43.54    200.75 o
  38   3   9        2.98      -86.90    253.30 o
 -36   4   9       68.20       74.07    221.02 o
 -35   4   9      486.10       12.56    244.43 o
 -34   4   9      362.92      280.01    269.03 o
 -33   4   9      254.09      456.28    392.66 o
 -32   4   9      253.19      509.84    271.73 o
 -31   4   9     1477.73     1750.33    236.45 o
 -30   4   9      406.45      678.80    322.50 o
 -29   4   9     2377.96     2510.74    256.24 o
 -28   4   9      223.03      -98.22    193.11 o
 -27   4   9     1204.52     1243.90    193.54 o
 -26   4   9      457.44      443.89    167.68 o
 -25   4   9      620.87      708.62    189.81 o
 -24   4   9       12.12     -177.06    177.06 o
 -23   4   9       72.68     -163.31    163.31 o
 -22   4   9        6.02      320.65    223.91 o
 -21   4   9        6.86      416.04    431.27 o
 -20   4   9      758.28     1136.11    260.71 o
 -19   4   9     1095.39      869.10    188.71 o
 -18   4   9     2125.32     1831.72    408.82 o
 -17   4   9      945.15     1054.48    208.33 o
 -16   4   9      271.77      317.99    138.13 o
 -15   4   9      480.52      372.61    191.79 o
 -14   4   9       51.93       55.60    115.26 o
 -13   4   9        6.30       23.17    205.98 o
 -12   4   9      227.32      297.04    145.39 o
 -11   4   9      945.22      976.81    175.61 o
 -10   4   9      197.00      -70.21    118.33 o
  -9   4   9     2340.38     2020.48    220.84 o
  -8   4   9     1088.07     1060.18    154.31 o
  -7   4   9      533.32      577.12    187.97 o
  -6   4   9        2.10       88.52    145.71 o
  -5   4   9      562.86      604.24    136.10 o
  -4   4   9        0.40     -109.64    166.71 o
  -3   4   9     2203.50     2710.04    505.41 o
  -2   4   9      214.28       45.74    216.06 o
  -1   4   9     4523.27     4940.87    350.97 o
   0   4   9      124.36       90.65    108.78 o
   1   4   9      168.64     -115.87    136.19 o
   2   4   9       10.66      146.86    121.66 o
   3   4   9     7663.68     8353.05    294.96 o
   4   4   9      382.70      612.10    173.80 o
   5   4   9     5390.27     5784.45    260.42 o
   6   4   9      558.91      360.60    138.36 o
   7   4   9     3093.16     2932.86    190.44 o
   8   4   9        0.48     -134.30    296.74 o
   9   4   9     4019.57     3802.27    218.15 o
  10   4   9       72.92      204.82    114.33 o
  11   4   9     4458.91     4289.39    247.92 o
  12   4   9      968.90     1179.59    295.48 o
  13   4   9     2427.30     2771.53    206.01 o
  14   4   9      313.83      358.96    244.61 o
  15   4   9      496.54      656.56    174.15 o
  16   4   9      931.17     1068.32    203.22 o
  17   4   9     4772.93     5072.90    330.96 o
  18   4   9       15.24      194.20    199.81 o
  19   4   9      518.82      466.12    159.92 o
  20   4   9      517.07      151.64    424.21 o
  21   4   9     1539.04     1713.20    269.85 o
  22   4   9       10.72       40.77    224.65 o
  23   4   9     1129.06     1470.21    468.01 o
  24   4   9      198.90      907.70    529.76 o
  25   4   9      778.62      611.50    223.34 o
  26   4   9      208.50      338.07    213.23 o
  27   4   9     2163.16     2457.73    462.25 o
  28   4   9       51.88      346.60    259.36 o
  29   4   9       57.61     -166.21    318.10 o
  30   4   9      971.48     1013.48    290.33 o
  31   4   9      689.64      367.10    358.44 o
  32   4   9       94.98       85.55    231.73 o
  33   4   9        9.41       71.41    267.17 o
 -29   5   9      826.33      869.82    212.45 o
 -28   5   9      130.59       58.20    310.26 o
 -27   5   9      700.34      561.23    456.40 o
 -26   5   9      172.75      186.38    254.59 o
 -25   5   9     1358.79     1415.92    252.93 o
 -24   5   9      419.47      254.94    188.58 o
 -23   5   9     4358.64     3713.03    364.45 o
 -22   5   9       50.79      448.52    227.03 o
 -21   5   9     1147.00     1275.03    192.09 o
 -20   5   9     1344.22     1230.76    213.73 o
 -19   5   9     1822.00     2099.56    317.39 o
 -18   5   9       33.45      -44.27    173.51 o
 -17   5   9     3668.10     3758.28    280.33 o
 -16   5   9      161.91       96.40    155.66 o
 -15   5   9     5028.81     5354.67    347.74 o
 -14   5   9      289.15      191.06    182.19 o
 -13   5   9     6451.93     6987.73    294.18 o
 -12   5   9       51.87      -72.29    168.59 o
 -11   5   9     3142.47     3305.62    234.68 o
 -10   5   9      941.10      724.55    327.66 o
  -9   5   9     2504.25     2528.99    181.60 o
  -8   5   9      196.86      112.38    205.10 o
  -7   5   9     2478.78     2879.05    256.13 o
  -6   5   9       40.66     -245.25    245.25 o
  -5   5   9     2309.76     2539.22    449.38 o
  -4   5   9      259.21      210.91    160.28 o
  -3   5   9     4605.74     5370.69    269.60 o
  -2   5   9       87.96       68.84    132.26 o
  -1   5   9     7591.33     7354.96    335.06 o
   0   5   9      187.44      284.82    135.45 o
   1   5   9     1841.44     2158.73    424.90 o
   2   5   9       29.12       99.61    166.72 o
   3   5   9     2907.14     2802.24    228.92 o
   4   5   9       94.02       66.24    360.47 o
   5   5   9      562.98      556.60    190.53 o
   6   5   9      290.71       48.87    200.68 o
   7   5   9      141.82      227.13    167.67 o
   8   5   9      243.22      161.98    154.75 o
   9   5   9     4132.45     4392.49    383.77 o
  10   5   9        3.80     -179.29    179.29 o
  11   5   9      373.14      560.19    161.74 o
  12   5   9      654.21      864.40    231.02 o
  13   5   9     1831.53     2053.53    360.52 o
  14   5   9      271.76      335.73    264.56 o
  15   5   9      940.21     1130.39    299.96 o
  16   5   9       51.36      353.77    277.43 o
  17   5   9       16.63      -77.50    398.44 o
  18   5   9      631.09      450.60    209.08 o
  19   5   9      129.02      246.35    282.18 o
  20   5   9       41.71      -35.27    195.56 o
  21   5   9      123.87       36.09    285.90 o
  22   5   9     1433.40     1023.57    234.36 o
  23   5   9       69.19       -3.22    252.94 o
  24   5   9      214.79      321.88    256.84 o
  25   5   9      180.13     -221.58    258.86 o
  26   5   9     1119.37     1103.81    280.27 o
 -17   6   9        5.08     -354.03    354.03 o
 -16   6   9        4.34     -304.46    304.46 o
 -15   6   9      715.66      728.09    239.50 o
 -14   6   9      179.85      311.37    215.12 o
 -13   6   9      894.73      664.03    289.78 o
 -12   6   9      190.37       85.08    398.45 o
 -11   6   9      126.12     -139.67    229.19 o
 -10   6   9      104.45     -234.63    234.63 o
  -9   6   9       24.91       79.24    210.72 o
  -8   6   9      242.40      -25.75    260.05 o
  -7   6   9      128.55      617.95    332.15 o
  -6   6   9      266.69      270.35    294.81 o
  -5   6   9      463.65      514.97    257.48 o
  -4   6   9      147.25       91.40    308.97 o
  -3   6   9       16.18      -51.50    281.94 o
  -2   6   9       13.03     -269.06    269.06 o
  -1   6   9       54.20      128.74    257.48 o
   0   6   9       17.81     -204.69    243.31 o
   1   6   9        9.85      101.70    346.30 o
   2   6   9       69.80       64.55    257.48 o
   3   6   9      224.52      258.60    236.22 o
   4   6   9       17.16      227.80    275.50 o
   5   6   9       20.58      -20.62    194.21 o
   6   6   9        7.66      -86.57    237.52 o
   7   6   9       26.40      281.05    242.85 o
   8   6   9        0.70       33.46    495.00 o
   9   6   9       87.12      -66.32    203.35 o
  10   6   9      242.10       47.47    198.09 o
  11   6   9        1.01     -336.10    500.14 o
  12   6   9      176.59       17.65    263.27 o
  13   6   9        3.25      142.53    381.06 o
  14   6   9      163.01      154.94    267.50 o
 -45   0  10      736.57      836.84    478.93 o
 -44   0  10     7764.44     8367.79    726.51 o
 -43   0  10      180.10      -91.40    334.72 o
 -42   0  10     2753.04     2537.97    377.28 o
 -41   0  10        6.41       38.62    363.04 o
 -40   0  10     4570.30     4823.02    535.75 o
 -39   0  10     1698.53     1908.16    445.49 o
 -38   0  10    11296.63    11410.53    728.06 o
 -37   0  10       82.07     -267.78    267.78 o
 -36   0  10     2833.85     3091.75    441.68 o
 -35   0  10      137.30      333.43    294.81 o
 -34   0  10    10112.15    11410.02    728.03 o
 -33   0  10      279.10     -254.91    254.91 o
 -32   0  10    15510.38    16784.38    853.46 o
 -31   0  10     1212.73      987.53    292.27 o
 -30   0  10     4655.35     5015.27    401.84 o
 -29   0  10        6.67       64.37    205.98 o
 -28   0  10     5515.52     5990.85    368.39 o
 -27   0  10      733.33      823.98    208.57 o
 -26   0  10      606.03      748.01    204.71 o
 -25   0  10      182.91      178.95    191.82 o
 -24   0  10    12350.25    13411.40    683.20 o
 -23   0  10      187.70      204.70    178.95 o
 -22   0  10    26269.38    26920.50    782.40 o
 -21   0  10     2236.27     2111.82    218.91 o
 -20   0  10     2069.91     2217.38    213.75 o
 -19   0  10      707.81      475.08    142.91 o
 -18   0  10     8863.94     9267.16    349.24 o
 -17   0  10      478.07      411.98    142.91 o
 -16   0  10     1538.70     1221.95    182.84 o
 -15   0  10        4.44     -101.70    167.36 o
 -14   0  10    10391.44    10910.50    378.98 o
 -13   0  10        6.42      -91.40    117.15 o
 -12   0  10     8314.17     8371.72    332.50 o
 -11   0  10      250.66      115.87    154.49 o
 -10   0  10     6541.03     6809.63    300.22 o
  -9   0  10      401.44      489.23    130.03 o
  -8   0  10     5878.89     6385.26    289.89 o
  -7   0  10      361.15      231.74    127.46 o
  -6   0  10     3318.42     3603.70    217.66 o
  -5   0  10      107.79      359.18    141.61 o
  -4   0  10      249.09       64.37    117.16 o
  -3   0  10       69.87       25.75    117.15 o
  -2   0  10       37.40     -115.86    141.61 o
  -1   0  10        1.93     -102.99    102.99 o
   0   0  10     1181.50     1197.45    157.09 o
   1   0  10      830.40      938.60    153.21 o
   2   0  10       30.01      -25.75    130.03 o
   3   0  10       35.83       38.62    141.61 o
   4   0  10     4824.99     5016.29    289.85 o
   5   0  10     1254.60     1351.97    158.37 o
   6   0  10     1561.12      987.62    193.15 o
   7   0  10      867.21      669.51    169.95 o
   8   0  10       37.11      -12.87    157.06 o
   9   0  10      104.18      155.77    141.61 o
  10   0  10     3692.64     3337.14    262.75 o
  11   0  10     1331.85     1523.22    168.67 o
  12   0  10    14128.86    14407.39    462.97 o
  13   0  10      199.23      -25.75    155.78 o
  14   0  10     9087.52     8602.48    273.22 o
  15   0  10     1274.21     1402.16    144.21 o
  16   0  10     7770.24     8184.69    287.34 o
  17   0  10      607.21      551.03    127.46 o
  18   0  10      135.87      141.61    115.87 o
  19   0  10       77.82      115.86    102.99 o
  20   0  10    10179.18    10766.45    376.32 o
  21   0  10      729.05      836.86    144.20 o
  22   0  10     3819.04     4483.12    212.50 o
  23   0  10       35.07      141.61    102.99 o
  24   0  10    15729.09    17170.88    505.44 o
  25   0  10      282.39      514.96    164.79 o
  26   0  10    14190.11    15316.23    505.34 o
  27   0  10      710.95      735.14    154.50 o
  28   0  10     3245.99     2880.73    207.33 o
  29   0  10      512.96      464.76    195.69 o
  30   0  10     5228.99     5542.19    303.96 o
  31   0  10      106.91      231.73    193.11 o
  32   0  10     3236.73     2619.26    266.56 o
  33   0  10      154.27       91.40    207.27 o
  34   0  10     4790.59     4729.16    530.61 o
  35   0  10        6.67     -217.57    257.47 o
  36   0  10      678.55     1067.29    386.23 o
  37   0  10       21.80     -450.58    500.79 o
  38   0  10       35.98      657.85    383.64 o
  39   0  10      228.28      115.87    540.71 o
  40   0  10      356.04     1523.01    655.29 o
  41   0  10       48.71      384.93    387.50 o
 -44   1  10       79.63      142.94    260.83 o
 -43   1  10      526.87      504.86    279.03 o
 -42   1  10      642.86      535.82    296.75 o
 -41   1  10      303.26      204.48    267.12 o
 -40   1  10       62.31       86.71    262.59 o
 -39   1  10      489.66      425.95    203.70 o
 -38   1  10      394.80      405.25    245.95 o
 -37   1  10     1069.06     1463.72    475.73 o
 -36   1  10      746.06      841.89    215.69 o
 -35   1  10      542.34      240.40    234.38 o
 -34   1  10       44.74      278.87    366.90 o
 -33   1  10      483.33      359.51    244.61 o
 -32   1  10      106.52     -139.94    162.91 o
 -31   1  10      379.11      577.12    208.23 o
 -30   1  10      487.75      693.78    205.99 o
 -29   1  10      181.21      209.75    141.38 o
 -28   1  10     3808.02     3648.45    245.28 o
 -27   1  10     1341.61     1373.92    188.63 o
 -26   1  10      165.27      166.94    372.06 o
 -25   1  10      540.10      589.65    132.27 o
 -24   1  10     1290.74     1085.29    245.92 o
 -23   1  10      206.11      220.72    113.11 o
 -22   1  10     3031.46     3041.29    180.29 o
 -21   1  10      334.52      304.73    112.61 o
 -20   1  10     4426.37     4183.61    179.36 o
 -19   1  10      104.63      -83.65    134.53 o
 -18   1  10       32.16      -95.26     95.26 o
 -17   1  10      660.63      599.85    121.86 o
 -16   1  10     6559.01     6790.17    218.07 o
 -15   1  10        2.55      -99.23     99.23 o
 -14   1  10     3594.57     3048.26    150.67 o
 -13   1  10       39.15      -50.83    146.76 o
 -12   1  10     8123.40     8118.03    317.01 o
 -11   1  10       66.14      147.22     94.86 o
 -10   1  10    11845.94    12163.55    514.44 o
  -9   1  10      126.40       96.73     82.38 o
  -8   1  10     1467.81     1101.86    111.20 o
  -7   1  10       32.11       41.92     95.78 o
  -6   1  10     1466.16     1294.87    104.10 o
  -5   1  10      388.44      734.23    149.34 o
  -4   1  10     5184.66     5407.32    182.50 o
  -3   1  10        5.91       76.60    115.22 o
  -2   1  10     6648.84     6232.97    202.71 o
  -1   1  10      519.87      520.33    100.57 o
   0   1  10      326.51      203.73     99.82 o
   1   1  10      748.72      721.42    101.05 o
   2   1  10    19551.40    19827.59    468.70 o
   3   1  10        4.33       91.40     93.63 o
   4   1  10     7515.59     7902.84    284.01 o
   5   1  10       95.18      -64.37     96.55 o
   6   1  10     1188.14      920.90    206.01 o
   7   1  10       76.89      110.38     91.89 o
   8   1  10     1999.38     1744.50     96.59 o
   9   1  10        2.37      -27.94     87.90 o
  10   1  10      233.89      176.59    102.35 o
  11   1  10      808.05      897.53    113.40 o
  12   1  10     6385.36     6383.74    324.02 o
  13   1  10       10.26      111.23     80.73 o
  14   1  10      322.40      454.88    136.47 o
  15   1  10      246.07      329.23     89.42 o
  16   1  10     2995.70     2903.82    138.15 o
  17   1  10      110.27      220.37    108.78 o
  18   1  10     2479.79     2641.91    366.36 o
  19   1  10       29.41       51.50     98.43 o
  20   1  10      261.06      278.26     85.73 o
  21   1  10      827.81      959.13    104.27 o
  22   1  10     4655.25     4771.55    182.62 o
  23   1  10      149.91      213.66     90.27 o
  24   1  10      641.15      670.93    112.59 o
  25   1  10      774.37      719.64    113.26 o
  26   1  10     2535.39     2447.14    142.89 o
  27   1  10      239.21      289.72    173.16 o
  28   1  10       34.92      -70.47    237.52 o
  29   1  10      620.06      609.57    118.35 o
  30   1  10      267.93      315.83    166.72 o
  31   1  10      718.07      777.26    282.60 o
  32   1  10      197.83      -75.05    172.09 o
  33   1  10      190.25      502.42    303.18 o
  34   1  10      371.47      596.54    202.72 o
  35   1  10      718.99      658.04    190.30 o
  36   1  10      992.08      988.52    195.04 o
  37   1  10       43.50      316.93    226.29 o
  38   1  10     1734.26     1632.49    427.47 o
  39   1  10     1051.59     1055.46    219.23 o
  40   1  10        2.56      888.41    421.19 o
  41   1  10      491.45      284.89    709.37 o
 -43   2  10       90.01     -251.47    251.47 o
 -42   2  10      242.30     -156.62    265.93 o
 -41   2  10       70.60      225.29    294.81 o
 -40   2  10     2532.74     2655.27    395.95 o
 -39   2  10      105.81     -190.91    261.56 o
 -38   2  10       35.07     -223.60    223.60 o
 -37   2  10        2.79      201.72    285.25 o
 -36   2  10     3130.37     2455.24    310.73 o
 -35   2  10      135.22      193.53    183.93 o
 -34   2  10     1112.63     1263.13    214.46 o
 -33   2  10      945.00      623.80    257.50 o
 -32   2  10       56.72      281.64    202.40 o
 -31   2  10       35.66      199.37    172.09 o
 -30   2  10      679.62      580.31    199.83 o
 -29   2  10        2.22      -74.99    116.13 o
 -28   2  10     1407.22     1294.10    195.21 o
 -27   2  10        5.29     -153.95    153.95 o
 -26   2  10     3528.43     3234.52    318.09 o
 -25   2  10       95.00      -46.42    163.31 o
 -24   2  10       23.15      -43.95    148.68 o
 -23   2  10      182.33      -23.25    173.15 o
 -22   2  10     6082.51     6587.77    255.42 o
 -21   2  10      135.96      137.92    121.73 o
 -20   2  10     1441.27     1232.78    185.41 o
 -19   2  10      357.58      122.00    128.10 o
 -18   2  10     6221.51     6533.46    238.32 o
 -17   2  10        4.36       89.96    111.65 o
 -16   2  10      201.10      281.55    104.39 o
 -15   2  10        4.39       64.11    111.97 o
 -14   2  10      250.72      371.28    101.11 o
 -13   2  10       10.21       46.42    134.53 o
 -12   2  10      483.53      575.22    122.31 o
 -11   2  10      354.27      523.98     97.84 o
 -10   2  10     3564.45     3575.83    130.48 o
  -9   2  10      112.54      211.34     78.84 o
  -8   2  10     1428.57     1458.83    105.88 o
  -7   2  10       17.71      -20.69     83.97 o
  -6   2  10     3331.12     3290.62    134.13 o
  -5   2  10      121.79      209.64    116.51 o
  -4   2  10      113.40        1.35     84.24 o
  -3   2  10      660.43      794.82    155.78 o
  -2   2  10       16.41      -48.36     74.78 o
  -1   2  10     1244.03     1328.04    103.32 o
   0   2  10     4469.31     4533.20    166.81 o
   1   2  10      408.77      355.29    172.52 o
   2   2  10      187.79      192.41     89.26 o
   3   2  10      541.96      399.19    108.39 o
   4   2  10       10.05      200.18     93.35 o
   5   2  10      131.56       73.89     87.04 o
   6   2  10     3117.17     3234.95    141.01 o
   7   2  10      189.93      100.28     86.12 o
   8   2  10     2185.12     2174.91    126.50 o
   9   2  10       73.54       21.98    110.07 o
  10   2  10      185.72      234.31    154.49 o
  11   2  10       38.88     -113.95    134.53 o
  12   2  10     4121.60     4044.80    236.99 o
  13   2  10       44.79      106.78     95.97 o
  14   2  10     1186.48     1061.86    122.79 o
  15   2  10       14.70      -55.52    105.19 o
  16   2  10      326.71      418.33    245.90 o
  17   2  10       51.83       91.12     89.47 o
  18   2  10      820.20      731.90    122.95 o
  19   2  10       99.22       60.12     96.17 o
  20   2  10      181.51      163.27    114.43 o
  21   2  10       41.34      214.67    128.74 o
  22   2  10     4440.41     4584.13    191.85 o
  23   2  10        4.04     -128.09    128.09 o
  24   2  10     1015.65     1026.55    131.93 o
  25   2  10       52.38      176.52    142.30 o
  26   2  10     4351.20     4357.73    284.25 o
  27   2  10       16.45      113.39    158.20 o
  28   2  10     3043.80     3514.50    322.78 o
  29   2  10        5.35       41.32    198.99 o
  30   2  10      195.63      117.56    220.21 o
  31   2  10      195.98      297.34    193.56 o
  32   2  10      620.39      514.98    202.36 o
  33   2  10       73.44      132.69    258.22 o
  34   2  10        4.72      236.58    198.35 o
  35   2  10       51.31      -19.81    258.22 o
  36   2  10       15.61      -12.87    196.49 o
  37   2  10      319.47      358.24    573.54 o
  38   2  10      190.77      131.68    237.52 o
  39   2  10      125.81      151.83    295.17 o
 -39   3  10      912.70      993.64    298.71 o
 -38   3  10      239.43      -42.71    192.40 o
 -37   3  10      986.21      784.82    219.72 o
 -36   3  10       12.54      -28.74    204.72 o
 -35   3  10     2095.99     2232.81    300.01 o
 -34   3  10       21.94      125.57    352.10 o
 -33   3  10      423.52      412.34    276.80 o
 -32   3  10       18.11       92.49    197.67 o
 -31   3  10     1729.89     2087.79    221.68 o
 -30   3  10      349.81      306.06    184.17 o
 -29   3  10     1999.22     2061.46    429.41 o
 -28   3  10     2402.94     2126.46    278.78 o
 -27   3  10      674.73      587.32    147.85 o
 -26   3  10      788.84      891.74    185.59 o
 -25   3  10      936.48      964.17    184.91 o
 -24   3  10     4312.27     4089.72    361.25 o
 -23   3  10      321.27      450.71    194.85 o
 -22   3  10     3088.27     3141.83    265.23 o
 -21   3  10      805.35      871.00    188.70 o
 -20   3  10     3543.95     3703.17    260.78 o
 -19   3  10      257.82      381.29    195.58 o
 -18   3  10     9344.23    10045.09    895.55 o
 -17   3  10      403.27      381.17    249.12 o
 -16   3  10     1591.32     1482.10    179.19 o
 -15   3  10       46.68       61.52     82.38 o
 -14   3  10     8747.90     8445.95    536.67 o
 -13   3  10      156.50        0.21    288.38 o
 -12   3  10     2413.45     2685.81    158.65 o
 -11   3  10      317.49      287.57    122.88 o
 -10   3  10     3582.75     3539.08    198.43 o
  -9   3  10      140.99       54.63     84.49 o
  -8   3  10     9523.13     8960.65    498.08 o
  -7   3  10      282.68      214.31    200.19 o
  -6   3  10     7419.69     7659.40    269.28 o
  -5   3  10       32.43       26.69     83.55 o
  -4   3  10    21635.03    22166.09    640.03 o
  -3   3  10       24.99       27.91    103.42 o
  -2   3  10     2892.69     2938.65    159.45 o
  -1   3  10       60.33      111.04     95.65 o
   0   3  10    10176.90    10579.91    280.61 o
   1   3  10        0.49      -31.89     93.63 o
   2   3  10     9131.65     9467.24    295.16 o
   3   3  10      152.48       64.84    102.99 o
   4   3  10     9992.64    10504.85    318.09 o
   5   3  10       24.07       69.73    108.32 o
   6   3  10    28163.93    28448.84    616.30 o
   7   3  10       45.34      273.69    125.55 o
   8   3  10     5500.78     5833.46    310.44 o
   9   3  10      308.20      219.33    117.93 o
  10   3  10     4863.94     5237.00    455.96 o
  11   3  10     1537.12     1282.43    167.47 o
  12   3  10      589.47      585.85    146.70 o
  13   3  10     2148.36     1752.50    177.78 o
  14   3  10     2413.28     2647.98    197.88 o
  15   3  10      633.46      618.73    206.64 o
  16   3  10     5208.16     5297.91    268.97 o
  17   3  10       99.27     -128.74    128.74 o
  18   3  10      123.17      175.49    224.65 o
  19   3  10      361.05      359.19    142.27 o
  20   3  10     1571.92     1292.40    380.47 o
  21   3  10     2551.72     2651.75    267.56 o
  22   3  10       10.06     -108.71    199.81 o
  23   3  10     1666.88     2115.93    394.64 o
  24   3  10      499.70      455.90    232.01 o
  25   3  10      410.30       67.58    226.59 o
  26   3  10       67.39      316.33    526.54 o
  27   3  10      414.85      532.24    245.34 o
  28   3  10      616.19      161.81    240.30 o
  29   3  10     1442.53     1273.80    273.67 o
  30   3  10      411.46      518.58    241.54 o
  31   3  10      734.19     1299.90    572.27 o
  32   3  10       14.70      -72.88    258.85 o
  33   3  10      803.80     1082.35    278.50 o
  34   3  10      269.83      404.80    449.30 o
  35   3  10      751.04      848.60    279.03 o
  36   3  10      210.34      739.99    312.51 o
 -35   4  10       19.90     -222.83    222.83 o
 -34   4  10      222.52      197.92    238.95 o
 -33   4  10      245.31       11.47    232.91 o
 -32   4  10     1324.55     1215.32    262.71 o
 -31   4  10       70.59     -193.05    193.05 o
 -30   4  10     3904.73     3397.38    281.88 o
 -29   4  10        5.76      211.31    207.56 o
 -28   4  10     2847.77     2778.51    453.26 o
 -27   4  10        2.84       78.10    360.46 o
 -26   4  10     3047.89     3217.51    524.74 o
 -25   4  10       88.40      241.37    196.70 o
 -24   4  10     3247.44     2896.29    265.28 o
 -23   4  10        4.70      -24.62    203.84 o
 -22   4  10      357.47      377.28    321.85 o
 -21   4  10        7.96       72.41    117.20 o
 -20   4  10     1240.74     1383.26    298.70 o
 -19   4  10      166.92       34.79    120.73 o
 -18   4  10     1004.71     1363.10    226.23 o
 -17   4  10      912.73     1087.92    257.16 o
 -16   4  10      788.10      797.82    333.45 o
 -15   4  10      368.93      229.61    215.95 o
 -14   4  10     6010.95     5578.29    371.86 o
 -13   4  10        2.96     -177.31    237.52 o
 -12   4  10     6709.00     6692.23    970.00 o
 -11   4  10       26.64       68.12    216.70 o
 -10   4  10      103.58      -16.23    158.48 o
  -9   4  10       29.37     -130.46    192.46 o
  -8   4  10       13.74       84.12    154.49 o
  -7   4  10        6.30      -70.70    132.17 o
  -6   4  10       11.85       53.59    144.95 o
  -5   4  10      145.86      140.87    251.04 o
  -4   4  10     1198.69     1051.13    137.55 o
  -3   4  10       17.45       65.01    128.35 o
  -2   4  10      825.80      692.89    213.08 o
  -1   4  10       40.00       55.17    104.90 o
   0   4  10      761.82      635.85    144.17 o
   1   4  10       29.86      122.78    245.25 o
   2   4  10      871.87      926.52    155.99 o
   3   4  10      414.77      507.03    163.11 o
   4   4  10     3676.90     3424.83    296.84 o
   5   4  10       66.08       19.51    140.32 o
   6   4  10        0.43       89.74    366.26 o
   7   4  10      145.34      173.02    148.36 o
   8   4  10      406.95      471.27    168.23 o
   9   4  10      170.87      238.89    197.33 o
  10   4  10       88.92       56.02    149.44 o
  11   4  10      426.86      502.75    290.31 o
  12   4  10     3708.48     3176.82    320.02 o
  13   4  10        7.43       64.72    372.70 o
  14   4  10     3672.05     3179.75    755.94 o
  15   4  10      175.36       58.18    155.21 o
  16   4  10      242.65      321.53    217.11 o
  17   4  10       31.09      267.22    334.72 o
  18   4  10     2152.81     2491.72    267.07 o
  19   4  10      217.87       48.64    572.89 o
  20   4  10     1233.69     1732.28    298.56 o
  21   4  10      576.33      670.79    212.43 o
  22   4  10       35.34       61.88    116.23 o
  23   4  10        5.31       35.78    301.25 o
  24   4  10     1996.18     1777.03    394.64 o
  25   4  10      462.29      131.30    247.24 o
  26   4  10      500.31      671.88    294.82 o
  27   4  10        9.50      -15.99    541.34 o
  28   4  10     1835.62     2317.08    374.70 o
  29   4  10        6.11      107.61    240.69 o
  30   4  10      712.50      487.94    278.09 o
  31   4  10      160.94      324.42    256.19 o
 -27   5  10        7.92     -344.99    399.09 o
 -26   5  10      317.23       74.06    576.76 o
 -25   5  10      412.01      287.79    245.25 o
 -24   5  10      938.75     1084.51    253.63 o
 -23   5  10       12.67       50.83    243.16 o
 -22   5  10      203.70      693.80    190.76 o
 -21   5  10        4.27       88.83    199.36 o
 -20   5  10      635.74      346.23    188.92 o
 -19   5  10       22.48      226.65    178.42 o
 -18   5  10     1093.58     1200.05    233.82 o
 -17   5  10       26.27      100.13    181.38 o
 -16   5  10      694.70      560.81    203.08 o
 -15   5  10      201.43       49.52    154.11 o
 -14   5  10      264.98      662.05    213.34 o
 -13   5  10        4.06     -211.52    211.52 o
 -12   5  10       52.44      224.28    487.92 o
 -11   5  10      174.79      211.89    411.97 o
 -10   5  10      337.90      457.88    218.86 o
  -9   5  10      113.25     -246.33    340.51 o
  -8   5  10      628.26      624.35    223.34 o
  -7   5  10        2.33     -247.76    342.44 o
  -6   5  10     1165.97     1177.74    222.51 o
  -5   5  10      203.60      473.06    475.69 o
  -4   5  10      977.59      967.33    161.44 o
  -3   5  10      102.10     -113.06    150.56 o
  -2   5  10      136.40       76.05    196.53 o
  -1   5  10      165.82      228.41    320.56 o
   0   5  10        6.07        9.44    157.57 o
   1   5  10      133.10      204.62    149.58 o
   2   5  10        4.57       73.38    152.62 o
   3   5  10       19.60     -160.79    224.65 o
   4   5  10       22.09      -18.35    328.28 o
   5   5  10       42.49      183.43    173.81 o
   6   5  10        4.62      275.87    296.74 o
   7   5  10      271.55      387.47    398.45 o
   8   5  10      824.83      709.64    264.91 o
   9   5  10       15.79      -63.39    166.07 o
  10   5  10       10.97      234.23    161.65 o
  11   5  10      349.37      581.22    198.53 o
  12   5  10        4.31      233.20    210.82 o
  13   5  10      263.15      222.71    223.01 o
  14   5  10       14.07     -226.12    226.12 o
  15   5  10        6.52      319.08    220.19 o
  16   5  10      966.49     1475.77    325.88 o
  17   5  10       17.87       73.01    528.47 o
  18   5  10      300.08      255.77    439.00 o
  19   5  10      195.29      664.03    374.63 o
  20   5  10      459.84      242.38    234.74 o
  21   5  10       27.12      -12.69    237.36 o
  22   5  10      310.43      425.78    237.25 o
  23   5  10       90.49     -235.35    271.09 o
  24   5  10       47.84       -2.57    211.77 o
 -12   6  10       23.78       91.40    361.75 o
 -11   6  10       47.52     -155.77    297.38 o
 -10   6  10      268.33     -155.78    271.64 o
  -9   6  10       46.91      204.69    373.34 o
  -8   6  10       49.33     -281.94    281.94 o
  -7   6  10      120.27      178.95    258.76 o
  -6   6  10      793.22      450.61    346.32 o
  -5   6  10       43.55       64.37    310.26 o
  -4   6  10       15.35     -256.19    257.48 o
  -3   6  10      104.23     -296.10    296.10 o
  -2   6  10        0.76      167.36    346.30 o
  -1   6  10       96.28      204.69    256.19 o
   0   6  10      159.20      297.39    320.56 o
   1   6  10       22.08     -281.94    281.94 o
   2   6  10      446.73      464.76    298.68 o
   3   6  10      122.59      177.38    198.34 o
   4   6  10       10.48     -161.10    175.73 o
   5   6  10      133.58      277.15    230.14 o
   6   6  10      547.67      847.11    211.17 o
   7   6  10       10.03       85.65    218.30 o
   8   6  10      647.84      601.89    209.54 o
   9   6  10       50.25     -191.06    507.87 o
 -43   1  11      666.06      578.83    644.36 o
 -42   1  11      187.10     -348.87    348.87 o
 -41   1  11     2334.67     2334.63    646.38 o
 -40   1  11     2445.71     2077.20    334.11 o
 -39   1  11      877.04      545.98    444.18 o
 -38   1  11      316.02       29.90    514.96 o
 -37   1  11     1181.10     1050.45    302.56 o
 -36   1  11     1059.85      785.37    270.32 o
 -35   1  11     1239.59     1072.40    270.38 o
 -34   1  11     2749.63     2515.46    300.09 o
 -33   1  11      738.37      604.77    354.69 o
 -32   1  11       52.47     -119.04    198.90 o
 -31   1  11        9.91      206.61    308.33 o
 -30   1  11     4745.75     4908.82    278.19 o
 -29   1  11      339.85      284.25    162.08 o
 -28   1  11       18.69      124.56    159.55 o
 -27   1  11     1047.01     1070.38    169.90 o
 -26   1  11      976.48     1529.18    220.81 o
 -25   1  11     5357.61     5328.08    227.99 o
 -24   1  11      780.45      900.84    137.41 o
 -23   1  11       42.70      130.07    129.89 o
 -22   1  11       91.18      284.03    108.45 o
 -21   1  11     3708.41     3570.95    185.55 o
 -20   1  11     2480.44     2523.32    188.01 o
 -19   1  11     6826.34     7220.37    251.68 o
 -18   1  11       72.00       25.06    180.23 o
 -17   1  11     1281.57     1175.38    127.89 o
 -16   1  11      586.88      693.99    136.56 o
 -15   1  11       86.05      198.92    250.40 o
 -14   1  11       50.49     -102.21    102.68 o
 -13   1  11     1512.46     1465.76    112.11 o
 -12   1  11       14.43       81.60    114.02 o
 -11   1  11     5794.14     5966.01    210.88 o
 -10   1  11      298.47      178.95    109.24 o
  -9   1  11     9083.18     9223.71    262.45 o
  -8   1  11      139.64      282.84     91.02 o
  -7   1  11     9600.25     9613.68    267.44 o
  -6   1  11      368.28      239.57     89.35 o
  -5   1  11     3822.09     3726.21    269.83 o
  -4   1  11      823.98      775.35    162.87 o
  -3   1  11    12469.99    12393.74    302.35 o
  -2   1  11      807.04      812.38    112.71 o
  -1   1  11    13343.92    13723.77    465.50 o
   0   1  11        7.16      -13.48     86.65 o
   1   1  11     5562.98     5527.95    190.80 o
   2   1  11      554.53      648.51    128.33 o
   3   1  11    15585.38    15162.62    968.64 o
   4   1  11     1294.49     1341.03    270.39 o
   5   1  11     8076.41     7953.48    258.09 o
   6   1  11     1122.67     1057.59    178.97 o
   7   1  11     3337.90     3193.94    154.81 o
   8   1  11      769.58      712.18    102.36 o
   9   1  11     6165.76     5959.41    364.59 o
  10   1  11      950.49      938.41    166.09 o
  11   1  11     1631.63     1661.17    237.56 o
  12   1  11       15.27       77.53     80.73 o
  13   1  11     5661.46     5768.74    367.13 o
  14   1  11       90.97       23.79     83.97 o
  15   1  11     9401.03     9503.24    295.99 o
  16   1  11      713.10      914.84    186.04 o
  17   1  11     2183.37     2310.57    146.52 o
  18   1  11      111.23      121.66    100.14 o
  19   1  11     3545.47     3689.58    285.90 o
  20   1  11     1912.66     1958.47    152.83 o
  21   1  11     2204.29     2091.62    128.37 o
  22   1  11       53.94      132.10     90.12 o
  23   1  11     3382.44     3356.68    157.94 o
  24   1  11     1532.10     1638.44    138.06 o
  25   1  11     3025.43     3275.75    248.53 o
  26   1  11      491.52      714.01    168.65 o
  27   1  11      540.98      639.42    129.39 o
  28   1  11      993.21      902.54    137.01 o
  29   1  11      955.95      919.44    213.72 o
  30   1  11      652.60      714.17    136.01 o
  31   1  11      680.24      674.29    173.48 o
  32   1  11      887.28     1090.83    341.18 o
  33   1  11      742.92      654.63    186.63 o
  34   1  11     2157.63     2305.68    267.89 o
  35   1  11      751.20      526.53    154.53 o
  36   1  11      119.60      446.62    258.76 o
  37   1  11       18.96       63.81    209.83 o
  38   1  11      950.62     1140.64    251.36 o
  39   1  11       38.78     -231.30    231.30 o
 -41   2  11      389.90      418.30    288.32 o
 -40   2  11      885.67      870.87    701.67 o
 -39   2  11     1258.78     1703.91    381.74 o
 -38   2  11      952.13      896.82    263.84 o
 -37   2  11     3668.42     3594.51    373.35 o
 -36   2  11      132.80      138.80    257.19 o
 -35   2  11     1842.62     1820.78    225.79 o
 -34   2  11     1632.21     1487.50    412.02 o
 -33   2  11     2612.39     2358.20    385.65 o
 -32   2  11      217.93      120.92    185.78 o
 -31   2  11     3136.42     3184.52    243.76 o
 -30   2  11      154.26      312.81    157.21 o
 -29   2  11     3365.56     3275.24    246.29 o
 -28   2  11      598.72      799.05    484.08 o
 -27   2  11    10878.45    12301.31    493.55 o
 -26   2  11      809.19      651.02    172.96 o
 -25   2  11     7561.35     8044.90    322.59 o
 -24   2  11      261.44      237.94    181.24 o
 -23   2  11     8476.94     8670.64    303.95 o
 -22   2  11       65.70      -57.27    126.83 o
 -21   2  11    12194.33    12638.10    351.71 o
 -20   2  11       37.70      150.06    113.93 o
 -19   2  11     8862.13     9273.32    292.54 o
 -18   2  11        9.16     -120.02    120.02 o
 -17   2  11     2386.79     2277.99    377.29 o
 -16   2  11      759.16      916.33    128.36 o
 -15   2  11     5076.42     5294.58    415.40 o
 -14   2  11      603.79      573.42    113.01 o
 -13   2  11     8243.45     8664.89    260.92 o
 -12   2  11      311.11      278.50    186.68 o
 -11   2  11     2226.69     2285.08    149.43 o
 -10   2  11        0.30       99.67     95.50 o
  -9   2  11     9152.17     9342.73    237.14 o
  -8   2  11      122.42        2.83     77.00 o
  -7   2  11     7691.16     7902.17    208.33 o
  -6   2  11      709.59      861.41    159.65 o
  -5   2  11    10045.14     9829.36    237.09 o
  -4   2  11      208.16      206.59     83.29 o
  -3   2  11     1173.64      951.43    100.75 o
  -2   2  11       27.35      205.22     99.68 o
  -1   2  11      104.47     -109.52    115.22 o
   0   2  11      284.29      -32.07    135.18 o
   1   2  11     3715.91     3317.53    168.87 o
   2   2  11       24.89       86.09    110.15 o
   3   2  11       20.79      -43.10    127.40 o
   4   2  11        8.37      -52.04     95.78 o
   5   2  11     2184.99     2140.14    133.20 o
   6   2  11     2142.97     2101.49    140.00 o
   7   2  11        1.17      -46.87     88.73 o
   8   2  11       33.82      -62.38    186.67 o
   9   2  11       20.18      103.40     82.62 o
  10   2  11      320.16      436.47    173.16 o
  11   2  11      279.77      273.08    118.13 o
  12   2  11      990.54      800.99    156.43 o
  13   2  11     2207.63     2388.64    148.52 o
  14   2  11      217.91      249.97    225.94 o
  15   2  11      862.02      745.73    161.58 o
  16   2  11     1565.18     1526.28    162.24 o
  17   2  11     1614.57     1701.69    173.91 o
  18   2  11      405.54      301.06    168.01 o
  19   2  11      242.20      156.77    139.38 o
  20   2  11      230.74       53.61    133.08 o
  21   2  11      820.64      860.92    149.62 o
  22   2  11      609.96      759.69    152.88 o
  23   2  11     5620.82     5679.01    331.03 o
  24   2  11      557.50      840.04    211.71 o
  25   2  11      805.44      585.09    139.39 o
  26   2  11      643.74      572.83    276.80 o
  27   2  11     1703.76     2301.58    276.74 o
  28   2  11      403.34      458.50    200.05 o
  29   2  11       27.00      -91.56    190.85 o
  30   2  11      119.84     -102.11    360.47 o
  31   2  11      252.72       -6.07    367.55 o
  32   2  11      137.74      491.45    296.74 o
  33   2  11     1667.94     1532.18    364.38 o
  34   2  11       30.16       80.07    340.51 o
  35   2  11      705.56     1295.07    257.94 o
  36   2  11        4.86       11.33    404.24 o
  37   2  11     1223.57     1473.13    294.86 o
 -38   3  11       78.05      111.87    277.99 o
 -37   3  11        5.66      -20.76    233.15 o
 -36   3  11      338.18      383.53    240.23 o
 -35   3  11     1193.63      917.59    280.13 o
 -34   3  11        1.10     -463.17    745.39 o
 -33   3  11      671.94      713.41    257.31 o
 -32   3  11      185.14      162.22    214.03 o
 -31   3  11       45.67     -247.14    251.17 o
 -30   3  11        0.53     -231.30    231.30 o
 -29   3  11       42.04      210.05    233.80 o
 -28   3  11      111.33       -7.08    173.87 o
 -27   3  11       20.66       47.49    193.56 o
 -26   3  11      120.59       93.04    181.86 o
 -25   3  11       18.69      318.16    212.77 o
 -24   3  11      538.49      398.46    236.69 o
 -23   3  11        9.60      194.95    207.01 o
 -22   3  11      785.29      762.44    263.93 o
 -21   3  11     3316.08     3329.04    254.51 o
 -20   3  11      683.08      531.69    254.72 o
 -19   3  11        4.08     -142.63    295.45 o
 -18   3  11      244.93      307.36    181.71 o
 -17   3  11     1400.95     1743.10    193.65 o
 -16   3  11      154.13     -151.63    152.06 o
 -15   3  11       92.67       38.43    211.77 o
 -14   3  11     2428.24     2407.02    157.01 o
 -13   3  11     3075.03     3156.12    195.15 o
 -12   3  11     1720.52     1716.71    164.74 o
 -11   3  11       30.37      -94.60    173.15 o
 -10   3  11     1270.19     1602.59    225.96 o
  -9   3  11       67.28      -42.03     83.47 o
  -8   3  11     2368.76     2263.92    175.06 o
  -7   3  11     2347.10     2334.45    141.31 o
  -6   3  11      613.79      489.15    450.61 o
  -5   3  11      140.44        2.28    173.15 o
  -4   3  11      138.97      353.49    133.13 o
  -3   3  11        0.21     -116.23    116.23 o
  -2   3  11      487.75      428.37    184.75 o
  -1   3  11       87.94      144.44    116.46 o
   0   3  11     1926.32     2121.57    403.67 o
   1   3  11       62.66       37.98     91.03 o
   2   3  11     3269.43     2865.45    278.17 o
   3   3  11     2517.64     2480.38    175.16 o
   4   3  11      289.14      143.74    114.46 o
   5   3  11      224.75      358.09    132.30 o
   6   3  11       54.66      160.78    133.23 o
   7   3  11     3836.35     3443.51    232.97 o
   8   3  11        1.33       76.12    141.38 o
   9   3  11     4792.47     4451.08    365.79 o
  10   3  11      259.32        9.11    186.67 o
  11   3  11     1025.02     1188.96    185.51 o
  12   3  11      501.28      494.38    237.53 o
  13   3  11       47.38        3.98    158.69 o
  14   3  11       80.43      106.48    135.09 o
  15   3  11      252.66      -12.24    217.57 o
  16   3  11      152.89      369.87    151.54 o
  17   3  11     2241.82     2241.26    188.09 o
  18   3  11      302.29       32.10    192.47 o
  19   3  11     1440.29     1468.73    531.11 o
  20   3  11        2.95       75.56    379.78 o
  21   3  11     5209.81     5558.09    357.41 o
  22   3  11      188.40      292.17    203.09 o
  23   3  11       15.78      115.83    228.93 o
  24   3  11       97.16      122.88    253.58 o
  25   3  11      226.43      414.84    259.27 o
  26   3  11       13.79      268.00    223.91 o
  27   3  11       36.24     -116.43    283.22 o
  28   3  11      231.19      646.27    252.06 o
  29   3  11      632.46      336.43    241.16 o
  30   3  11       18.70       22.41    118.76 o
  31   3  11     1704.98     2210.20    647.64 o
  32   3  11       16.25     -225.05    225.05 o
  33   3  11      262.79      106.71    285.94 o
  34   3  11        0.31     -175.28    242.85 o
 -33   4  11      992.18      623.61    231.32 o
 -32   4  11      251.73      -50.98    226.10 o
 -31   4  11     2962.27     2850.75    294.70 o
 -30   4  11       52.64     -111.51    243.96 o
 -29   4  11     2138.87     2443.27    623.84 o
 -28   4  11        4.38     -326.53    759.55 o
 -27   4  11     1551.89     1711.56    370.34 o
 -26   4  11        2.27     -298.55    411.96 o
 -25   4  11     2081.93     2679.41    334.42 o
 -24   4  11       45.61     -217.57    577.39 o
 -23   4  11     2073.60     2135.07    341.86 o
 -22   4  11       11.07      729.98    335.45 o
 -21   4  11     3251.56     2978.50    383.10 o
 -20   4  11       60.90      -19.28    327.64 o
 -19   4  11     1641.02     1423.62    366.95 o
 -18   4  11      156.45      -75.88    226.58 o
 -17   4  11     5447.58     5516.06    383.60 o
 -16   4  11       28.19       90.95    235.76 o
 -15   4  11     1452.51     1479.44    283.62 o
 -14   4  11       68.82      -63.59    283.87 o
 -13   4  11       79.29     -123.48    254.90 o
 -12   4  11      184.48      438.96    217.86 o
 -11   4  11     1012.97     1023.61    297.96 o
 -10   4  11      761.21      561.13    221.95 o
  -9   4  11       64.01     -135.66    145.77 o
  -8   4  11       70.50      -45.70    128.35 o
  -7   4  11     1852.12     1776.70    192.13 o
  -6   4  11      353.21      511.04    188.61 o
  -5   4  11      740.14      551.45    194.41 o
  -4   4  11        2.33       89.23    145.64 o
  -3   4  11       45.50      -13.79    112.54 o
  -2   4  11      165.68      124.34    135.18 o
  -1   4  11      957.68      992.08    236.90 o
   0   4  11      206.90      266.26    435.78 o
   1   4  11     1507.04     1569.81    184.16 o
   2   4  11      350.77      335.60    219.50 o
   3   4  11      803.97      646.13    271.66 o
   4   4  11      909.86      798.11    181.62 o
   5   4  11     1861.82     1846.54    210.31 o
   6   4  11        3.49     -203.46    203.46 o
   7   4  11      137.95      309.21    160.99 o
   8   4  11      582.81      621.86    171.96 o
   9   4  11      192.28      412.64    163.91 o
  10   4  11       67.71      198.51    281.94 o
  11   4  11     3723.83     3273.50    316.43 o
  12   4  11      329.40       16.07    145.72 o
  13   4  11     1588.22     1662.06    263.95 o
  14   4  11      194.45      321.85    163.63 o
  15   4  11      674.44      520.26    184.64 o
  16   4  11       15.77      243.88    281.94 o
  17   4  11      228.71      455.48    224.56 o
  18   4  11      232.33      447.04    309.62 o
  19   4  11     1549.35     1701.23    581.32 o
  20   4  11       53.33     -125.04    392.01 o
  21   4  11     1000.58     1550.79    249.80 o
  22   4  11      132.57      477.59    201.67 o
  23   4  11       70.45       77.72    455.73 o
  24   4  11      140.86       81.75    221.47 o
  25   4  11      760.52      844.59    299.33 o
  26   4  11       88.11      264.77    235.29 o
  27   4  11      138.23       96.16    258.93 o
  28   4  11        0.95      115.60    290.04 o
  29   4  11     2219.57     2009.19    326.76 o
 -24   5  11      359.11      452.57    670.74 o
 -23   5  11       70.77       73.53    320.88 o
 -22   5  11      406.32      142.63    277.50 o
 -21   5  11       48.95      178.75    276.79 o
 -20   5  11       25.08      221.12    266.17 o
 -19   5  11      120.20     -206.94    229.57 o
 -18   5  11       54.52     -232.69    289.66 o
 -17   5  11      344.96      347.30    399.74 o
 -16   5  11        7.76      107.13    238.75 o
 -15   5  11      432.85      309.37    260.62 o
 -14   5  11      601.06      562.50    252.07 o
 -13   5  11      361.40      392.78    328.93 o
 -12   5  11      149.03      411.82    282.52 o
 -11   5  11     1258.94      947.40    299.35 o
 -10   5  11       31.74      187.17    246.53 o
  -9   5  11      678.20      415.24    625.06 o
  -8   5  11      128.87      -40.77    257.48 o
  -7   5  11     2688.65     2348.12    269.37 o
  -6   5  11       11.30     -188.97    225.62 o
  -5   5  11     4213.90     4506.20    690.92 o
  -4   5  11       18.23     -101.70    320.56 o
  -3   5  11     1951.47     2013.26    204.83 o
  -2   5  11       53.69     -212.42    212.42 o
  -1   5  11     1276.95     1588.04    197.82 o
   0   5  11       78.28      154.65    167.66 o
   1   5  11     1950.05     2572.20    235.69 o
   2   5  11       81.58       -7.66    204.60 o
   3   5  11     1993.83     1975.37    262.72 o
   4   5  11       74.78       -6.98    167.00 o
   5   5  11     2329.72     2796.75    430.07 o
   6   5  11      147.00      360.10    234.38 o
   7   5  11     2378.69     2212.86    294.36 o
   8   5  11        4.74      -74.49    198.88 o
   9   5  11     1398.62     1626.00    468.01 o
  10   5  11       39.59      -82.02    238.16 o
  11   5  11     4491.74     4209.34    529.30 o
  12   5  11      126.99     -151.60    276.77 o
  13   5  11     1791.74     2639.38    498.28 o
  14   5  11        3.79     -236.68    236.68 o
  15   5  11      335.68      293.11    252.67 o
  16   5  11      122.09      248.17    534.91 o
  17   5  11     2129.81     3093.10    330.45 o
  18   5  11       37.31      355.05    279.34 o
  19   5  11      915.89      744.22    229.47 o
  20   5  11       89.66     -252.58    252.58 o
  21   5  11     1065.46      831.58    264.13 o
 -42   0  12      252.31     -334.72    334.72 o
 -41   0  12     1959.67     2217.19    395.28 o
 -40   0  12     5322.30     5558.61    659.41 o
 -39   0  12     1266.92     1368.62    410.71 o
 -38   0  12      166.48     1001.59    395.23 o
 -37   0  12     2425.97     2154.20    368.26 o
 -36   0  12     3453.94     3494.92    522.82 o
 -35   0  12      917.63      723.56    323.16 o
 -34   0  12     1774.26     2228.78    449.36 o
 -33   0  12       86.23       25.75    310.26 o
 -32   0  12      748.64     1001.64    308.99 o
 -31   0  12     1685.66     1098.29    399.15 o
 -30   0  12     9916.21    10858.27    662.29 o
 -29   0  12        9.41      -38.62    244.60 o
 -28   0  12     1991.63     1908.24    257.52 o
 -27   0  12     1367.81     1261.79    217.59 o
 -26   0  12    18540.07    19924.56    737.66 o
 -25   0  12      501.51      308.98    191.83 o
 -24   0  12    12822.19    14075.53    592.93 o
 -23   0  12        7.05      115.86    205.98 o
 -22   0  12     2249.41     2595.93    231.78 o
 -21   0  12     1439.37     1174.26    256.22 o
 -20   0  12     7592.74     8266.17    391.66 o
 -19   0  12      751.79      987.49    207.28 o
 -18   0  12    11753.52    11830.00    469.18 o
 -17   0  12       72.13      -12.87    169.93 o
 -16   0  12    18065.25    18020.56    610.10 o
 -15   0  12       55.90      141.61    154.49 o
 -14   0  12    13519.14    12944.27    517.00 o
 -13   0  12        7.26      178.95    167.36 o
 -12   0  12     2290.90     2281.81    206.03 o
 -11   0  12       51.81      101.70    153.20 o
 -10   0  12     5063.55     4840.72    315.59 o
  -9   0  12       94.84     -128.74    154.49 o
  -8   0  12    17288.46    17839.53    576.59 o
  -7   0  12       76.37      204.69    166.07 o
  -6   0  12    19383.76    19998.87    642.54 o
  -5   0  12       26.73      191.82    166.07 o
  -4   0  12    18794.98    19360.41    632.19 o
  -3   0  12        0.56     -127.45    127.45 o
  -2   0  12     7801.53     8083.02    326.00 o
  -1   0  12        0.97      -75.96    178.95 o
   0   0  12     2007.81     1869.70    195.73 o
   1   0  12      593.27      450.61    193.12 o
   2   0  12     1455.03     1725.37    207.30 o
   3   0  12       80.55      -38.62    155.77 o
   4   0  12      132.09       25.75    168.65 o
   5   0  12      235.92      281.94    167.36 o
   6   0  12      182.99       51.50    204.70 o
   7   0  12      658.16      551.04    207.28 o
   8   0  12     8947.60     8559.21    440.72 o
   9   0  12      401.69      270.36    168.65 o
  10   0  12     3801.84     3727.20    291.07 o
  11   0  12     1584.23     1470.43    191.85 o
  12   0  12     5981.76     6715.35    352.97 o
  13   0  12       94.53      231.73    166.07 o
  14   0  12       45.41       75.96    114.58 o
  15   0  12     1146.27      981.09    155.79 o
  16   0  12     1512.87     1523.20    168.67 o
  17   0  12     2356.16     2572.78    218.91 o
  18   0  12     2261.24     2271.44    184.14 o
  19   0  12      459.33      475.06    153.20 o
  20   0  12     1481.58     1568.25    180.26 o
  21   0  12     2015.57     2185.09    180.27 o
  22   0  12      376.35      399.10    140.33 o
  23   0  12      711.74      589.66    154.50 o
  24   0  12      498.36      101.71    167.37 o
  25   0  12     1723.69     1659.68    230.48 o
  26   0  12      730.59      567.77    157.07 o
  27   0  12      849.82      849.73    231.74 o
  28   0  12     2421.62     1948.20    230.49 o
  29   0  12      337.74      128.74    154.49 o
  30   0  12     6081.04     6061.48    388.99 o
  31   0  12     1639.96     2008.58    284.55 o
  32   0  12      816.32      525.28    244.62 o
  33   0  12       39.81       75.96    307.68 o
  34   0  12     3264.27     2713.20    319.35 o
  35   0  12      822.64     1427.79    360.49 o
  36   0  12       13.90        0.00    128.74 o
  37   0  12      448.70       51.50    628.26 o
  38   0  12      117.88        0.00    128.74 o
 -41   1  12       57.70      103.14    271.81 o
 -40   1  12       95.18        7.42    297.04 o
 -39   1  12        8.31     -399.73    399.73 o
 -38   1  12     1890.74     1060.72    327.04 o
 -37   1  12      122.64       -1.37    238.17 o
 -36   1  12      366.99      610.45    341.16 o
 -35   1  12      710.81      986.59    431.30 o
 -34   1  12     2089.09     1735.02    366.97 o
 -33   1  12        6.65     -174.31    200.13 o
 -32   1  12      698.17      606.55    257.49 o
 -31   1  12      263.82      201.03    184.21 o
 -30   1  12      278.85      309.65    294.82 o
 -29   1  12      429.73      687.99    201.64 o
 -28   1  12       97.63      162.68    176.30 o
 -27   1  12      103.54      -59.94    117.20 o
 -26   1  12      413.27      615.75    155.12 o
 -25   1  12      172.92      186.11    153.84 o
 -24   1  12     2445.38     2260.65    181.85 o
 -23   1  12       52.12       12.87    128.74 o
 -22   1  12       18.21      -37.23    307.68 o
 -21   1  12      792.47      725.78    138.62 o
 -20   1  12      388.91      458.54    142.90 o
 -19   1  12       51.55       10.72    192.46 o
 -18   1  12      970.91      927.34    140.65 o
 -17   1  12        9.70      -21.87    113.00 o
 -16   1  12     2472.73     2804.84    338.02 o
 -15   1  12      424.74      386.93    262.64 o
 -14   1  12      111.90      256.56    167.36 o
 -13   1  12        2.92      -99.68     99.68 o
 -12   1  12      456.83      530.82    220.80 o
 -11   1  12        2.96      -96.93    127.20 o
 -10   1  12      893.86      917.94    130.42 o
  -9   1  12       98.68        7.83    142.26 o
  -8   1  12     2194.00     2356.13    165.47 o
  -7   1  12       85.99      230.85    106.16 o
  -6   1  12     1300.26     1241.08    132.78 o
  -5   1  12       57.51      185.38    109.24 o
  -4   1  12      471.29      544.46    111.06 o
  -3   1  12       57.68       -6.58    100.59 o
  -2   1  12      132.37       56.02    281.94 o
  -1   1  12      177.30      119.26    121.66 o
   0   1  12     4221.96     4466.79    181.37 o
   1   1  12      434.82      455.26    117.30 o
   2   1  12     2858.44     2984.13    175.32 o
   3   1  12        1.54       38.73    134.53 o
   4   1  12       94.83      131.33    381.07 o
   5   1  12       23.12       11.43    108.78 o
   6   1  12     3249.58     3449.04    352.87 o
   7   1  12      360.45      171.53    104.81 o
   8   1  12      447.43      605.34    182.17 o
   9   1  12      214.28      386.53    211.13 o
  10   1  12     9983.44    10357.33    327.30 o
  11   1  12      154.88      162.47    118.13 o
  12   1  12     3095.17     3015.54    179.41 o
  13   1  12       37.21      142.63    114.43 o
  14   1  12      194.47       75.73     99.24 o
  15   1  12       57.35      121.66    109.24 o
  16   1  12     4058.98     4461.81    213.31 o
  17   1  12      289.37      115.72    173.16 o
  18   1  12       55.11       10.86    126.83 o
  19   1  12      274.06        3.39    153.85 o
  20   1  12     3944.10     4137.97    195.09 o
  21   1  12       42.87      100.21    116.73 o
  22   1  12       19.84       44.21    186.67 o
  23   1  12        0.24       72.54    107.55 o
  24   1  12      102.37      137.77    103.08 o
  25   1  12      293.78      103.38    118.78 o
  26   1  12     1763.81     1833.48    481.55 o
  27   1  12      129.86      328.18    118.33 o
  28   1  12       11.57       64.37    192.46 o
  29   1  12      420.59      422.53    158.70 o
  30   1  12     6296.95     5934.15    470.78 o
  31   1  12       13.61      299.55    187.98 o
  32   1  12     1659.00     1374.38    306.44 o
  33   1  12       27.36       15.14    198.74 o
  34   1  12       67.99       90.36    346.95 o
  35   1  12      335.95      119.68    194.81 o
  36   1  12       23.52     -130.51    236.45 o
  37   1  12      199.14     -188.14    188.14 o
 -39   2  12      823.69     1278.12    304.03 o
 -38   2  12      485.37      362.40    375.41 o
 -37   2  12       23.30     -140.13    246.37 o
 -36   2  12     1247.69      751.46    294.02 o
 -35   2  12      201.29      272.01    320.56 o
 -34   2  12       22.22      148.67    282.58 o
 -33   2  12       80.31     -212.80    212.80 o
 -32   2  12     3440.07     3096.40    274.28 o
 -31   2  12        2.14      -73.75    204.67 o
 -30   2  12      860.42      664.87    176.87 o
 -29   2  12      300.07      286.12    210.21 o
 -28   2  12     2429.30     2351.23    248.56 o
 -27   2  12       35.48     -168.88    199.54 o
 -26   2  12       70.10     -115.28    211.77 o
 -25   2  12      236.19      522.08    207.27 o
 -24   2  12      163.46      380.62    179.36 o
 -23   2  12        0.65       58.99    200.19 o
 -22   2  12     1478.57     1750.31    371.46 o
 -21   2  12       88.75     -135.55    153.95 o
 -20   2  12      233.66      197.11    158.13 o
 -19   2  12      347.10      208.94    225.94 o
 -18   2  12     5947.44     5987.85    358.10 o
 -17   2  12        8.35      201.82    132.94 o
 -16   2  12      922.12      859.27    120.16 o
 -15   2  12        9.84       58.11    142.90 o
 -14   2  12     1800.38     1666.16    341.86 o
 -13   2  12       61.31     -109.61    111.05 o
 -12   2  12     1435.30     1485.46    147.11 o
 -11   2  12       66.75       49.91    111.65 o
 -10   2  12     8522.46     8595.35    227.85 o
  -9   2  12      107.80       80.82     96.30 o
  -8   2  12     7721.76     7932.44    492.82 o
  -7   2  12      124.88      117.98    269.06 o
  -6   2  12     1216.30     1452.45    345.70 o
  -5   2  12        0.64       -3.88    146.76 o
  -4   2  12     4444.10     4483.84    222.24 o
  -3   2  12      148.91       74.30    134.53 o
  -2   2  12     4087.93     3890.27    408.28 o
  -1   2  12      851.14      784.63    190.55 o
   0   2  12     5782.16     5734.88    331.06 o
   1   2  12       53.18      -28.59     97.66 o
   2   2  12      100.79       96.61    121.66 o
   3   2  12       14.12        6.18    160.28 o
   4   2  12     1877.22     1665.93    162.46 o
   5   2  12     1616.31     1769.11    172.30 o
   6   2  12      621.21      315.88    123.60 o
   7   2  12       84.49      106.76    112.54 o
   8   2  12      671.04      684.07    386.88 o
   9   2  12      398.71      385.67    124.90 o
  10   2  12     1380.82      936.81    141.01 o
  11   2  12      324.33      580.01    125.71 o
  12   2  12       51.09     -142.30    142.30 o
  13   2  12        6.22     -145.36    145.36 o
  14   2  12        2.34      -22.07    128.74 o
  15   2  12      185.21      182.81    135.64 o
  16   2  12     1350.27     1172.13    177.08 o
  17   2  12       51.52      182.20    166.72 o
  18   2  12     1225.95     1149.26    147.68 o
  19   2  12     1130.71     1247.93    159.93 o
  20   2  12       28.66      -27.18    154.10 o
  21   2  12       10.71      -91.50    128.09 o
  22   2  12       16.84      133.77    320.56 o
  23   2  12       46.05      121.34    250.40 o
  24   2  12      140.85       37.93    105.01 o
  25   2  12      476.93      420.28    328.29 o
  26   2  12       63.23      238.30    169.34 o
  27   2  12      251.93      350.78    457.03 o
  28   2  12      427.39      187.52    235.14 o
  29   2  12      178.10      110.20    348.24 o
  30   2  12     2022.77     2219.23    273.61 o
  31   2  12       37.08     -162.61    263.27 o
  32   2  12       79.55      205.36    253.30 o
  33   2  12        0.57     -202.48    288.37 o
  34   2  12      223.64     -259.03    259.03 o
  35   2  12        0.38     -212.38    212.38 o
 -36   3  12     2846.37     2403.88    325.60 o
 -35   3  12      143.76      457.77    276.63 o
 -34   3  12     1402.17     1717.39    307.39 o
 -33   3  12      977.06     1326.55    559.41 o
 -32   3  12     2326.58     2058.00    379.20 o
 -31   3  12      393.56      270.56    242.20 o
 -30   3  12     1971.25     2127.08    325.49 o
 -29   3  12       28.80       92.95    241.56 o
 -28   3  12     4809.58     4783.89    377.47 o
 -27   3  12     1049.73     1217.86    501.48 o
 -26   3  12     1080.00     1539.55    299.80 o
 -25   3  12      523.40      627.48   1049.90 o
 -24   3  12       84.59      340.82    461.53 o
 -23   3  12      189.87     -186.84    520.11 o
 -22   3  12      615.33      685.37    413.27 o
 -21   3  12      736.43      552.99    255.65 o
 -20   3  12      234.99      283.00    248.87 o
 -19   3  12      121.09      -17.10    254.81 o
 -18   3  12     1039.86      513.34    254.15 o
 -17   3  12      930.96      913.41    190.66 o
 -16   3  12      532.89      718.91    216.49 o
 -15   3  12      252.61      145.66    159.11 o
 -14   3  12     1111.72     1172.62    339.26 o
 -13   3  12      179.81      262.97    243.32 o
 -12   3  12      572.30      635.57    191.83 o
 -11   3  12       67.31      222.83    144.08 o
 -10   3  12     6305.37     6516.87    246.92 o
  -9   3  12      549.16      277.12    143.10 o
  -8   3  12      137.60      -38.51    303.18 o
  -7   3  12        8.10       34.29    135.97 o
  -6   3  12      268.42      427.39    112.54 o
  -5   3  12      123.58      108.77    161.57 o
  -4   3  12      957.55     1252.55    186.04 o
  -3   3  12       47.38      197.81    341.80 o
  -2   3  12     2291.28     2335.26    180.68 o
  -1   3  12        7.17     -117.29    117.29 o
   0   3  12     5991.53     6118.36    232.07 o
   1   3  12      661.78      285.08    130.86 o
   2   3  12      925.55     1320.59    187.33 o
   3   3  12      137.05      219.99    129.05 o
   4   3  12     4474.62     4814.55    308.46 o
   5   3  12      223.81     -117.85    154.57 o
   6   3  12     1418.52     1597.58    170.40 o
   7   3  12       28.27      106.91    154.49 o
   8   3  12     1095.54     1145.08    170.22 o
   9   3  12       30.50      -39.45    153.78 o
  10   3  12     7004.11     7402.30    352.06 o
  11   3  12        4.45      -48.78    120.03 o
  12   3  12    10654.16    11432.84    418.44 o
  13   3  12       28.88      -63.63    154.49 o
  14   3  12     7304.45     7532.40    504.98 o
  15   3  12      189.01      374.93    171.03 o
  16   3  12     2452.04     2846.82    246.59 o
  17   3  12      194.61      228.92    258.12 o
  18   3  12     3246.32     3640.07    249.63 o
  19   3  12      806.50      664.27    177.68 o
  20   3  12     2446.93     2602.32    279.83 o
  21   3  12      380.02      220.46    249.76 o
  22   3  12     1801.96     2083.81    234.34 o
  23   3  12      134.20       34.55    372.70 o
  24   3  12     1083.44     1126.74    240.16 o
  25   3  12      141.96       48.01    240.14 o
  26   3  12     1471.70     1734.30    300.66 o
  27   3  12       15.70     -169.34    236.18 o
  28   3  12     1795.75     1428.51    465.45 o
  29   3  12      686.04      848.62    302.01 o
  30   3  12      740.59      797.53    261.21 o
  31   3  12      215.99       57.17    273.02 o
  32   3  12       74.22     -143.98    247.27 o
 -30   4  12      161.70      -70.46    817.49 o
 -29   4  12     1003.01      361.12    298.95 o
 -28   4  12      337.72      284.47    266.24 o
 -27   4  12       18.92       28.56    386.21 o
 -26   4  12      127.09      290.76    243.97 o
 -25   4  12      132.81       24.96    502.72 o
 -24   4  12     1781.23     1726.38    534.34 o
 -23   4  12      136.61       90.93    291.62 o
 -22   4  12     1125.49      907.60    304.87 o
 -21   4  12        6.92        8.24    288.37 o
 -20   4  12     1542.80     1575.01    282.74 o
 -19   4  12       24.15     -126.44    533.62 o
 -18   4  12     1000.13     1481.06    324.15 o
 -17   4  12       27.88      163.86    271.16 o
 -16   4  12     4013.28     3859.60    495.16 o
 -15   4  12      489.17      430.55    265.85 o
 -14   4  12     3684.12     3542.79    392.62 o
 -13   4  12        0.95     -191.52    226.32 o
 -12   4  12     1134.13     1104.88    289.36 o
 -11   4  12      125.78      322.80    283.23 o
 -10   4  12      915.66      625.42    256.55 o
  -9   4  12       15.41      -89.30    238.16 o
  -8   4  12     2542.97     2556.70    213.76 o
  -7   4  12      343.80      162.66    404.89 o
  -6   4  12     3384.35     3450.76    595.59 o
  -5   4  12      101.97     -115.97    115.97 o
  -4   4  12     1779.64     1836.46    354.73 o
  -3   4  12        0.27      -85.53    192.46 o
  -2   4  12     4194.22     3962.59    231.68 o
  -1   4  12       68.85      -74.17    167.73 o
   0   4  12      903.86      857.64    200.69 o
   1   4  12        0.15       51.89    353.38 o
   2   4  12     4257.47     4056.58    716.69 o
   3   4  12        1.83     -166.07    166.07 o
   4   4  12     2945.98     3080.39    276.89 o
   5   4  12       31.96     -160.06    172.50 o
   6   4  12      725.40     1370.71    254.24 o
   7   4  12       89.04       54.16    165.76 o
   8   4  12       21.47     -209.44    406.81 o
   9   4  12      127.21      488.03    187.08 o
  10   4  12      120.20      236.04    191.85 o
  11   4  12      435.74      260.28    225.30 o
  12   4  12      505.64      362.54    176.85 o
  13   4  12       15.90     -126.59    184.14 o
  14   4  12      210.68      -17.22    115.03 o
  15   4  12       33.54     -130.85    250.39 o
  16   4  12     1551.65     2043.84    494.41 o
  17   4  12      366.90       45.06    236.69 o
  18   4  12       93.01      -99.28    221.61 o
  19   4  12      214.75      314.24    235.32 o
  20   4  12        4.93     -125.00    240.45 o
  21   4  12      358.87      969.55    280.85 o
  22   4  12      107.12      430.81    239.45 o
  23   4  12       21.49      345.98    605.07 o
  24   4  12       63.08      354.27    281.16 o
  25   4  12       25.99     -125.54    277.43 o
  26   4  12        4.59     -139.97    387.50 o
 -21   5  12        7.52      -42.06    854.82 o
 -20   5  12      137.86      429.31    295.47 o
 -19   5  12       24.69     -224.47    249.92 o
 -18   5  12      453.56      328.92    269.81 o
 -17   5  12      420.16      565.60    365.63 o
 -16   5  12      247.40      315.26    246.84 o
 -15   5  12       17.81      175.08    223.55 o
 -14   5  12      341.21      421.23    257.29 o
 -13   5  12      170.95      160.88    283.66 o
 -12   5  12      873.35      915.52    224.94 o
 -11   5  12      707.59      835.75    567.76 o
 -10   5  12       29.49      194.40    426.12 o
  -9   5  12      206.49      584.48    309.62 o
  -8   5  12      390.01      232.42    248.21 o
  -7   5  12      700.51      313.20    282.84 o
  -6   5  12      545.68      272.49    191.50 o
  -5   5  12        4.08      264.15    269.78 o
  -4   5  12      202.13     1045.36    307.69 o
  -3   5  12        2.23      141.61    283.22 o
  -2   5  12     1256.72     1450.37    240.12 o
  -1   5  12      384.12      599.97    404.25 o
   0   5  12      248.63       46.83    183.72 o
   1   5  12        4.96       69.50    191.47 o
   2   5  12      677.84      770.77    316.71 o
   3   5  12       63.05      -95.39    223.31 o
   4   5  12      773.22      846.74    234.39 o
   5   5  12        0.41      102.30    195.07 o
   6   5  12      572.62      755.89    241.97 o
   7   5  12        9.98      148.01    228.03 o
   8   5  12     1035.89      683.41    233.75 o
   9   5  12      188.25     -135.41    259.51 o
  10   5  12       92.48       -9.62    181.38 o
  11   5  12      189.51       21.81    192.40 o
  12   5  12        9.74      532.02    276.44 o
  13   5  12       21.67      219.02    205.98 o
  14   5  12      184.64      -53.72    299.13 o
  15   5  12       68.51      227.71    237.52 o
  16   5  12      663.40      368.43    294.48 o
  17   5  12        5.74      -49.72    218.97 o
 -39   1  13     3022.13     3213.83    422.19 o
 -38   1  13      282.64      258.71    313.48 o
 -37   1  13     2562.38     2846.28    372.48 o
 -36   1  13      219.19      228.72    239.92 o
 -35   1  13     1806.67     2193.02    340.33 o
 -34   1  13        1.09     -210.27    210.27 o
 -33   1  13     5984.23     6116.26    556.42 o
 -32   1  13      127.95      436.26    238.69 o
 -31   1  13     4243.90     4211.92    307.20 o
 -30   1  13     1806.78     1810.68    240.33 o
 -29   1  13     2986.37     3248.22    310.34 o
 -28   1  13       29.49       91.40    208.78 o
 -27   1  13     3057.87     3493.95    240.90 o
 -26   1  13     1127.57     1101.23    225.31 o
 -25   1  13       49.96     -135.89    457.02 o
 -24   1  13      451.85      232.20    175.73 o
 -23   1  13     1538.21     1759.49    186.31 o
 -22   1  13      159.14      -91.03    173.15 o
 -21   1  13     1146.46     1199.14    263.94 o
 -20   1  13      935.38      952.93    373.37 o
 -19   1  13     4439.60     4032.94    208.89 o
 -18   1  13      134.48      264.33    163.40 o
 -17   1  13     4187.77     4427.02    330.35 o
 -16   1  13      620.31      527.56    265.22 o
 -15   1  13     1053.03     1163.34    238.83 o
 -14   1  13       64.59       29.81    133.92 o
 -13   1  13     1018.96      882.84    144.44 o
 -12   1  13        1.13     -120.00    120.92 o
 -11   1  13      217.18       77.24    128.36 o
 -10   1  13       17.93      100.21    116.73 o
  -9   1  13     1746.54     1503.04    142.81 o
  -8   1  13      189.65      -85.61    160.28 o
  -7   1  13      244.60      316.22    102.68 o
  -6   1  13       16.34       77.04    106.89 o
  -5   1  13     1016.50      806.67    227.89 o
  -4   1  13        9.18       58.76    105.01 o
  -3   1  13      738.54      648.75    115.87 o
  -2   1  13      666.78      466.42    120.93 o
  -1   1  13     1436.39     1274.17    135.84 o
   0   1  13      158.56       64.37    123.55 o
   1   1  13      623.28      539.27    156.64 o
   2   1  13      427.66      339.65    173.70 o
   3   1  13     1211.51     1210.35    179.73 o
   4   1  13      236.39      104.62    379.78 o
   5   1  13     2041.08     1744.69    176.04 o
   6   1  13       21.79       81.44    162.91 o
   7   1  13     2045.56     2280.66    553.69 o
   8   1  13     2379.30     2282.64    278.78 o
   9   1  13      576.20      404.44    123.60 o
  10   1  13      853.96      552.47    137.66 o
  11   1  13     1824.78     2025.30    281.34 o
  12   1  13     1119.12     1281.90    400.42 o
  13   1  13     4983.37     5067.00    265.33 o
  14   1  13       39.74      -26.21    126.47 o
  15   1  13     2991.80     3190.49    280.08 o
  16   1  13        1.53       47.46    112.28 o
  17   1  13     3577.43     3638.04    192.88 o
  18   1  13      587.91      583.78    129.06 o
  19   1  13     1196.01     1108.90    141.91 o
  20   1  13      192.95      291.79    121.56 o
  21   1  13      171.70        3.36    123.55 o
  22   1  13      579.91      481.52    126.62 o
  23   1  13      480.50      539.05    128.05 o
  24   1  13      219.78       59.31    186.67 o
  25   1  13     1726.26     1900.24    289.06 o
  26   1  13        3.85      -68.83    236.88 o
  27   1  13     4533.22     4440.93    218.60 o
  28   1  13        3.61      -42.84    142.59 o
  29   1  13     1569.65     1715.43    178.81 o
  30   1  13      170.54        4.91    109.55 o
  31   1  13     1291.05     1535.91    272.95 o
  32   1  13      137.92     -106.45    193.41 o
  33   1  13     1215.11      642.35    199.65 o
  34   1  13       39.49      645.95    913.39 o
  35   1  13      178.23      112.09    251.04 o
 -37   2  13      147.29      503.29    373.99 o
 -36   2  13      726.61      767.14    348.84 o
 -35   2  13      136.96     -347.07    347.07 o
 -34   2  13     1603.97     1437.08    286.30 o
 -33   2  13       95.02      208.64    260.23 o
 -32   2  13      505.64      540.90    285.26 o
 -31   2  13      481.78      811.82    276.80 o
 -30   2  13      304.45      204.19    502.73 o
 -29   2  13      286.77      352.89    469.90 o
 -28   2  13      623.08      432.35    230.03 o
 -27   2  13       20.06      -98.97    214.63 o
 -26   2  13      106.18       26.45    206.18 o
 -25   2  13     1127.36     1183.32    209.51 o
 -24   2  13     2611.30     3191.12    320.63 o
 -23   2  13     5500.29     5895.05    313.72 o
 -22   2  13       24.06      224.34    191.24 o
 -21   2  13     2352.26     1924.55    260.23 o
 -20   2  13       54.46       71.45    181.47 o
 -19   2  13     2845.40     2536.69    219.52 o
 -18   2  13     1490.98     1535.48    202.15 o
 -17   2  13     5103.71     5363.45    291.24 o
 -16   2  13      514.82      664.91    198.27 o
 -15   2  13     7587.23     6807.41    377.47 o
 -14   2  13      717.37      489.24    152.90 o
 -13   2  13     6910.00     6790.97    309.82 o
 -12   2  13      133.61      271.64    171.39 o
 -11   2  13     5816.91     6392.85    687.20 o
 -10   2  13      161.32      251.90    126.66 o
  -9   2  13     3546.59     3038.49    191.24 o
  -8   2  13      877.97      751.92    133.98 o
  -7   2  13     3039.07     2954.13    212.02 o
  -6   2  13      779.29      572.41    135.46 o
  -5   2  13     7634.22     7688.37    296.23 o
  -4   2  13     2357.07     2559.69    271.70 o
  -3   2  13     6001.11     5757.27    602.21 o
  -2   2  13      308.78      323.04    127.47 o
  -1   2  13     5012.15     5392.39    255.24 o
   0   2  13      194.62      159.23    339.87 o
   1   2  13     4649.94     4611.78    253.75 o
   2   2  13     1940.50     2162.48    193.60 o
   3   2  13     7660.49     8129.92    333.98 o
   4   2  13      989.28      958.91    173.49 o
   5   2  13     6819.36     7020.02    319.45 o
   6   2  13     1491.53     1277.78    193.04 o
   7   2  13     4107.11     4387.53    265.26 o
   8   2  13        2.43     -135.09    135.09 o
   9   2  13     4004.89     3693.23    248.08 o
  10   2  13        4.35      334.96    141.29 o
  11   2  13      688.41      690.89    290.97 o
  12   2  13     1114.45     1447.33    178.16 o
  13   2  13      339.15       98.70    315.42 o
  14   2  13      161.80      127.02    145.72 o
  15   2  13     2174.71     2152.16    303.24 o
  16   2  13     2139.23     2449.57    213.87 o
  17   2  13     2837.94     3114.16    219.08 o
  18   2  13        9.00      118.81    155.13 o
  19   2  13      667.01      292.05    146.47 o
  20   2  13       93.43      127.86    134.99 o
  21   2  13       64.12      275.39    156.69 o
  22   2  13     1088.83     1598.68    321.23 o
  23   2  13      306.87      123.04    201.63 o
  24   2  13      565.77      611.63    289.67 o
  25   2  13       12.65      206.57    143.26 o
  26   2  13     1482.63     1588.21    203.67 o
  27   2  13     1560.53     1861.29    244.11 o
  28   2  13      216.27      140.40    231.68 o
  29   2  13        5.14      -74.76    254.70 o
  30   2  13      184.49       43.42    276.79 o
  31   2  13      166.87       64.79    265.68 o
  32   2  13      692.06     1100.67    243.35 o
  33   2  13      225.64      303.17    224.65 o
 -33   3  13      201.75      293.02    328.10 o
 -32   3  13      425.95       65.95    663.66 o
 -31   3  13      771.20      719.83    332.24 o
 -30   3  13       67.87     -280.69    323.13 o
 -29   3  13     2184.86     1996.38    618.69 o
 -28   3  13        7.65      392.00    356.75 o
 -27   3  13      689.27      915.44    362.23 o
 -26   3  13      652.24      688.60    267.72 o
 -25   3  13      938.21     1177.55    331.92 o
 -24   3  13     1097.14     1138.64    377.24 o
 -23   3  13      102.34      511.61    323.61 o
 -22   3  13      308.26      318.15    304.49 o
 -21   3  13      222.25       74.43    280.49 o
 -20   3  13      123.32      135.27    271.00 o
 -19   3  13      882.13     1176.49    324.39 o
 -18   3  13       66.52       72.92    248.67 o
 -17   3  13        6.55       23.09    151.26 o
 -16   3  13       32.19      226.09    195.30 o
 -15   3  13       18.63      226.87    169.31 o
 -14   3  13      379.75      394.57    178.69 o
 -13   3  13     3098.13     2423.29    491.91 o
 -12   3  13      351.61      451.37    128.80 o
 -11   3  13      278.80      269.66    179.59 o
 -10   3  13     1291.02     1254.41    173.82 o
  -9   3  13     1341.52     1253.74    370.17 o
  -8   3  13      247.58       78.61    217.57 o
  -7   3  13       12.25      -62.85    142.30 o
  -6   3  13       92.14     -168.25    288.37 o
  -5   3  13       49.65      -23.70    154.76 o
  -4   3  13        1.08      156.24    281.93 o
  -3   3  13      466.56      623.21    171.56 o
  -2   3  13      130.22      173.67    152.26 o
  -1   3  13       60.00      -83.16    134.53 o
   0   3  13      101.88      147.39    186.03 o
   1   3  13     5072.54     5192.15    496.52 o
   2   3  13        0.38       45.55    118.98 o
   3   3  13      559.78      529.64    180.87 o
   4   3  13       37.09      467.35    144.98 o
   5   3  13      815.52      491.82    160.22 o
   6   3  13      616.62      378.87    277.44 o
   7   3  13     2145.76     2017.78    218.25 o
   8   3  13      247.85      350.89    176.30 o
   9   3  13       87.84       98.07    151.88 o
  10   3  13       98.00      170.51    155.01 o
  11   3  13      234.02      228.42    128.32 o
  12   3  13      211.48      294.31    184.76 o
  13   3  13       57.17      326.85    160.84 o
  14   3  13       69.05       90.76    199.54 o
  15   3  13      317.48      174.60    153.23 o
  16   3  13       59.36      342.18    162.72 o
  17   3  13      231.02       -4.57    112.83 o
  18   3  13       22.25      382.68    225.29 o
  19   3  13     1359.63     1180.37    241.61 o
  20   3  13      294.72      199.33    411.33 o
  21   3  13      443.59      103.56    223.01 o
  22   3  13        3.11     -227.57    227.57 o
  23   3  13      309.95        0.00     91.03 o
  24   3  13      481.88     -153.50    290.75 o
  25   3  13      877.08      198.17    249.38 o
  26   3  13       34.31       91.86    179.59 o
  27   3  13      662.30      207.99    294.82 o
  28   3  13       48.27      342.94    258.22 o
  29   3  13      307.06     -399.10    448.02 o
 -27   4  13     1099.80      455.12    338.94 o
 -26   4  13      203.43      151.87    393.94 o
 -25   4  13      884.52      637.09    378.94 o
 -24   4  13      166.99      361.41    534.27 o
 -23   4  13     1057.47      439.72    357.21 o
 -22   4  13      222.58      126.28    306.84 o
 -21   4  13     3087.31     2100.66    337.24 o
 -20   4  13       10.24      333.96    444.79 o
 -19   4  13     2609.42     2628.23    454.54 o
 -18   4  13       71.61       92.89    272.99 o
 -17   4  13     1552.41     1159.71    547.20 o
 -16   4  13      616.31      328.06    262.64 o
 -15   4  13     1657.19     2477.68    424.89 o
 -14   4  13       13.01      -92.80    482.12 o
 -13   4  13     3185.99     3141.59    286.82 o
 -12   4  13       35.66      292.17    261.92 o
 -11   4  13     2550.43     2675.80    278.66 o
 -10   4  13       18.28     -236.05    236.05 o
  -9   4  13     3475.60     3430.46    253.23 o
  -8   4  13       43.53      -90.23    154.76 o
  -7   4  13     1054.94     1271.56    173.83 o
  -6   4  13      271.18      270.74    153.84 o
  -5   4  13     1294.59     1353.07    187.41 o
  -4   4  13       31.47     -145.17    145.17 o
  -3   4  13     1848.13     1930.87    186.00 o
  -2   4  13       48.84      -74.30    156.51 o
  -1   4  13     1099.33     1272.01    245.21 o
   0   4  13        7.74       30.65    175.42 o
   1   4  13     2834.86     3266.84    319.71 o
   2   4  13        1.22       -2.69    200.19 o
   3   4  13       37.83      -86.42    213.83 o
   4   4  13       56.74     -127.22    314.76 o
   5   4  13       28.61      -15.20    208.61 o
   6   4  13       23.58       18.37    166.40 o
   7   4  13     1863.44     2220.08    397.22 o
   8   4  13       83.28      -42.94    168.14 o
   9   4  13     1655.28     1472.23    292.23 o
  10   4  13      178.63       77.05    176.67 o
  11   4  13     1925.56     1369.74    244.41 o
  12   4  13      536.88      355.28    341.81 o
  13   4  13      651.48      279.07    211.78 o
  14   4  13      338.69      170.90    211.78 o
  15   4  13       53.54     -156.77    217.10 o
  16   4  13      283.04      343.84    219.50 o
  17   4  13      162.90      314.41    250.08 o
  18   4  13      285.61      472.94    249.83 o
  19   4  13        0.40      361.67    278.61 o
  20   4  13       88.38      493.93    252.33 o
  21   4  13        0.20        3.17    266.82 o
  22   4  13      517.41      -67.85    475.70 o
  23   4  13        0.80      197.24    251.92 o
 -16   5  13       54.38     -236.62    251.97 o
 -15   5  13      540.62      383.58    286.20 o
 -14   5  13      639.75      385.36    296.75 o
 -13   5  13       36.90     -265.96    265.96 o
 -12   5  13       97.39      237.28    424.84 o
 -11   5  13     2091.21     1382.93    294.21 o
 -10   5  13      642.31      512.70    274.03 o
  -9   5  13      163.47      211.00    508.52 o
  -8   5  13      890.31     1408.53    309.15 o
  -7   5  13       18.11      106.24    424.19 o
  -6   5  13        2.03       78.12    352.74 o
  -5   5  13       26.64       64.37    374.63 o
  -4   5  13      110.37      346.31    383.64 o
  -3   5  13       26.04      -91.40    334.72 o
  -2   5  13       52.99     -108.14    263.91 o
  -1   5  13      141.06      260.10    238.10 o
   0   5  13       90.73        2.29    187.16 o
   1   5  13       95.89      -14.16    200.19 o
   2   5  13      368.73      122.64    281.80 o
   3   5  13      636.84      400.58    260.19 o
   4   5  13       82.14     -160.20    202.22 o
   5   5  13      812.52      356.10    221.95 o
   6   5  13       54.09      165.60    284.97 o
   7   5  13     1080.00      612.76    503.41 o
   8   5  13       15.19      126.73    257.38 o
   9   5  13     1434.70     1036.34    312.26 o
  10   5  13       11.81        3.99    117.47 o
  11   5  13       19.77     -248.45    248.45 o
  12   5  13       19.53       27.74    215.71 o
 -38   0  14      802.30      849.72    436.45 o
 -37   0  14       86.60       38.62    363.04 o
 -36   0  14     1423.15     1595.23    498.27 o
 -35   0  14     1872.97     1686.71    382.41 o
 -34   0  14      170.76      217.57    372.06 o
 -33   0  14      804.09      863.88    427.44 o
 -32   0  14     1098.60      669.49    422.30 o
 -31   0  14     1115.36     1017.12    347.62 o
 -30   0  14       33.79      -12.87    287.09 o
 -29   0  14     2809.66     2677.08    399.18 o
 -28   0  14     1407.54     1221.86    253.64 o
 -27   0  14       26.82       51.50    204.69 o
 -26   0  14     1070.67      811.12    207.29 o
 -25   0  14      553.55      540.72    231.74 o
 -24   0  14      474.25      551.02    218.86 o
 -23   0  14      623.81      450.61    216.29 o
 -22   0  14      280.37     -204.70    230.45 o
 -21   0  14        7.85      -38.62    207.27 o
 -20   0  14      174.27      -38.62    258.77 o
 -19   0  14      751.82      436.45    217.58 o
 -18   0  14    15046.36    15769.33    656.20 o
 -17   0  14      246.49      191.82    216.28 o
 -16   0  14     3810.50     3895.72    325.82 o
 -15   0  14      693.91      785.35    242.04 o
 -14   0  14     4182.61     4467.71    303.94 o
 -13   0  14       96.09        0.00    128.74 o
 -12   0  14      278.33      191.82    191.82 o
 -11   0  14      340.85      281.94    233.02 o
 -10   0  14     3554.44     4257.56    325.82 o
  -9   0  14      304.49      499.52    177.66 o
  -8   0  14    19777.88    21631.90    768.79 o
  -7   0  14        3.91     -154.48    154.48 o
  -6   0  14     7598.04     8163.03    369.76 o
  -5   0  14       24.74      346.30    181.52 o
  -4   0  14     3892.83     4038.79    274.32 o
  -3   0  14       15.48     -178.95    178.95 o
  -2   0  14     1621.57     1771.72    220.18 o
  -1   0  14        0.11     -207.27    207.27 o
   0   0  14    14039.97    14458.32    546.62 o
   1   0  14        0.88      -38.62    258.76 o
   2   0  14     6619.11     7421.49    489.53 o
   3   0  14       38.48      436.42    256.19 o
   4   0  14     7389.79     8432.06    479.26 o
   5   0  14      304.97      128.74    231.73 o
   6   0  14    11185.75    12001.24    646.97 o
   7   0  14       11.13      -12.87    208.55 o
   8   0  14     6108.36     5974.39    403.19 o
   9   0  14       64.35       51.50    217.57 o
  10   0  14     2033.55     1918.56    307.74 o
  11   0  14       90.44       38.62    181.52 o
  12   0  14      512.86      589.65    181.53 o
  13   0  14      161.21      191.82    128.74 o
  14   0  14     1219.71     1221.86    190.55 o
  15   0  14     1190.90     1301.68    180.25 o
  16   0  14     6468.95     6604.26    387.73 o
  17   0  14       11.52     -167.36    167.36 o
  18   0  14     3159.09     3309.49    287.17 o
  19   0  14      438.05      551.02    207.28 o
  20   0  14     1000.73      890.94    196.99 o
  21   0  14      368.24      346.31    220.15 o
  22   0  14     1323.44     1181.94    194.42 o
  23   0  14       87.36      -38.62    231.73 o
  24   0  14      499.10      681.05    230.45 o
  25   0  14     1410.82     1497.39    271.67 o
  26   0  14     2721.79     2101.46    260.11 o
  27   0  14      821.28     1143.26    230.46 o
  28   0  14     4699.32     4154.63    379.92 o
  29   0  14      624.93      489.23    256.20 o
  30   0  14      147.60      128.74    218.86 o
  31   0  14      435.33      256.20    293.53 o
  32   0  14     1036.13      578.08    294.83 o
  33   0  14     1177.44     1221.83    333.46 o
 -37   1  14      151.87       24.82    778.87 o
 -36   1  14      280.72      280.75    243.16 o
 -35   1  14      190.70     -337.27    337.27 o
 -34   1  14     3242.75     3038.59    338.18 o
 -33   1  14        0.68      606.96    304.95 o
 -32   1  14      571.33      653.11    233.34 o
 -31   1  14       50.57     -148.00    238.81 o
 -30   1  14      683.15      902.14    373.36 o
 -29   1  14       37.76       -5.94    231.73 o
 -28   1  14     3267.59     3196.37    316.14 o
 -27   1  14       32.45        8.08    188.06 o
 -26   1  14     2454.49     2063.45    220.25 o
 -25   1  14        1.03      -50.60    195.21 o
 -24   1  14      443.15      381.68    153.96 o
 -23   1  14       20.95     -150.07    150.07 o
 -22   1  14      372.63      298.32    181.53 o
 -21   1  14       13.38      -56.80    238.16 o
 -20   1  14     3546.17     3877.49    212.90 o
 -19   1  14       30.32     -134.99    155.04 o
 -18   1  14     4246.45     4408.34    472.01 o
 -17   1  14      193.68      -59.72    130.21 o
 -16   1  14       35.93       57.41    145.64 o
 -15   1  14       49.56       37.98    193.75 o
 -14   1  14       41.12     -105.73    198.90 o
 -13   1  14       65.37      103.80    135.81 o
 -12   1  14     1229.52      947.07    172.53 o
 -11   1  14       81.32      175.34    244.60 o
 -10   1  14     1287.31     1453.17    173.56 o
  -9   1  14      246.48      242.30    218.86 o
  -8   1  14     6154.62     6029.57    240.99 o
  -7   1  14        3.65       -2.30    211.13 o
  -6   1  14     2149.57     2076.51    321.91 o
  -5   1  14      127.26      141.79    131.76 o
  -4   1  14       27.76      -84.66    133.29 o
  -3   1  14       59.64      153.93    126.99 o
  -2   1  14      491.06      333.16    122.65 o
  -1   1  14       48.51       12.23    169.50 o
   0   1  14      164.10      188.93    199.52 o
   1   1  14        3.83      114.54    224.65 o
   2   1  14       15.88       32.34    211.77 o
   3   1  14      163.31      163.60    232.37 o
   4   1  14      770.55      942.35    197.08 o
   5   1  14        5.06     -112.67    115.14 o
   6   1  14       79.79     -135.82    186.03 o
   7   1  14      198.93      128.44    123.39 o
   8   1  14       48.64       74.95    138.20 o
   9   1  14      214.89      152.50    136.36 o
  10   1  14       18.96       51.84    232.37 o
  11   1  14       50.70      172.81    127.46 o
  12   1  14      272.52      232.81    140.33 o
  13   1  14      254.86      310.06    134.36 o
  14   1  14        3.65      -98.99    145.71 o
  15   1  14       52.93        7.17    136.54 o
  16   1  14      736.01      720.71    140.39 o
  17   1  14      221.20      366.01    191.82 o
  18   1  14     1102.43     1293.84    164.70 o
  19   1  14      103.71      163.73    160.28 o
  20   1  14       91.24     -122.52    131.76 o
  21   1  14        7.82      191.82    118.34 o
  22   1  14     1236.71     1084.77    150.01 o
  23   1  14      126.29      110.13    198.90 o
  24   1  14      330.74      508.40    144.73 o
  25   1  14       13.40       93.21    168.14 o
  26   1  14      428.90      298.03    126.84 o
  27   1  14       21.81       35.02    109.36 o
  28   1  14      720.71      442.82    177.34 o
  29   1  14      217.75      273.50    176.85 o
  30   1  14      609.16      146.16    177.22 o
  31   1  14       41.96        3.69    366.90 o
  32   1  14      197.95      661.20    269.72 o
 -35   2  14      535.93      405.45    385.58 o
 -34   2  14      162.39      185.38    281.48 o
 -33   2  14       37.99      -90.47    269.06 o
 -32   2  14      114.75      353.26    277.03 o
 -31   2  14      535.70      186.90    243.68 o
 -30   2  14       45.39      276.70    352.10 o
 -29   2  14       69.72        9.25    273.94 o
 -28   2  14     2013.83     1791.04    310.01 o
 -27   2  14      331.84      193.99    315.42 o
 -26   2  14      508.51      829.16    223.03 o
 -25   2  14        2.26      114.87    198.96 o
 -24   2  14       10.45       57.82    269.71 o
 -23   2  14       11.08      103.56    281.94 o
 -22   2  14        7.28       15.94    240.67 o
 -21   2  14        4.42      199.03    190.29 o
 -20   2  14      866.98      740.95    193.17 o
 -19   2  14        1.84      -67.61    218.96 o
 -18   2  14     1907.11     2149.76    309.67 o
 -17   2  14      846.17      926.84    198.73 o
 -16   2  14     1609.46     1342.50    225.75 o
 -15   2  14      146.98     -106.85    188.31 o
 -14   2  14     1427.25     1775.29    433.90 o
 -13   2  14       46.04      176.41    175.61 o
 -12   2  14      557.38      717.53    203.47 o
 -11   2  14       97.30      -21.69    131.42 o
 -10   2  14      121.00      107.21    138.98 o
  -9   2  14        0.00      179.31    192.46 o
  -8   2  14       85.29      175.94    141.61 o
  -7   2  14      166.63      294.23    130.50 o
  -6   2  14     1095.92     1014.61    416.51 o
  -5   2  14      106.38       82.69    140.05 o
  -4   2  14     3673.23     3522.09    211.38 o
  -3   2  14      104.77      189.21    218.86 o
  -2   2  14     3126.13     3279.55    221.67 o
  -1   2  14     1299.55     1239.90    156.71 o
   0   2  14      810.54      899.81    167.54 o
   1   2  14      181.22      300.20    174.11 o
   2   2  14      370.88      367.18    146.71 o
   3   2  14      606.58      586.82    137.66 o
   4   2  14     8243.98     8250.20    363.82 o
   5   2  14      237.43      273.12    285.16 o
   6   2  14       40.37      -97.64    276.79 o
   7   2  14      220.38      256.23    224.65 o
   8   2  14     1010.86     1220.40    368.22 o
   9   2  14       10.75      206.81    147.74 o
  10   2  14      691.40      807.83    187.97 o
  11   2  14        1.73      100.65    237.52 o
  12   2  14       99.28      183.18    174.81 o
  13   2  14      280.50      324.95    161.46 o
  14   2  14       14.08       71.87    106.89 o
  15   2  14      189.72       93.26    161.96 o
  16   2  14       64.78      -64.76    149.02 o
  17   2  14      652.19      780.69    439.66 o
  18   2  14     4104.46     3361.33    488.09 o
  19   2  14        2.77     -111.15    173.01 o
  20   2  14        3.18      -29.50    188.24 o
  21   2  14        5.07      -77.73    164.49 o
  22   2  14      245.08     -164.43    196.88 o
  23   2  14      218.80      442.67    360.47 o
  24   2  14       18.46      129.65    183.43 o
  25   2  14      166.70      264.22    201.97 o
  26   2  14       79.52       21.86    195.18 o
  27   2  14      536.01      269.10    199.55 o
  28   2  14      117.31      162.74    177.85 o
  29   2  14      106.95      355.53    407.46 o
  30   2  14       51.62      522.04    867.69 o
 -31   3  14        3.04     -151.49    346.30 o
 -30   3  14      338.06      518.82    399.74 o
 -29   3  14       53.19     -332.79    332.79 o
 -28   3  14     3906.85     4559.93    489.84 o
 -27   3  14       27.86     -361.68    675.23 o
 -26   3  14     2754.41     3207.40    483.51 o
 -25   3  14        0.28     -294.17    294.17 o
 -24   3  14     6330.32     7367.79    529.40 o
 -23   3  14      174.01      317.87    351.04 o
 -22   3  14     6786.72     7577.05    566.65 o
 -21   3  14        4.13       83.51    276.32 o
 -20   3  14     2843.86     3078.84    347.70 o
 -19   3  14        0.51     -250.49    276.62 o
 -18   3  14     4874.60     5650.37    409.85 o
 -17   3  14       48.71      465.35    290.65 o
 -16   3  14     2968.50     3094.10    275.05 o
 -15   3  14        0.45     -199.77    199.77 o
 -14   3  14     3063.74     3302.26    290.26 o
 -13   3  14      150.68       85.60    353.39 o
 -12   3  14      955.36     1177.51    201.49 o
 -11   3  14       14.69      131.68    270.35 o
 -10   3  14     1474.59     1402.73    181.95 o
  -9   3  14       21.65     -113.12    135.17 o
  -8   3  14      570.04      235.18    143.84 o
  -7   3  14        0.52        6.84    141.51 o
  -6   3  14       34.74       38.23    150.61 o
  -5   3  14       28.13     -180.46    184.61 o
  -4   3  14      227.54      269.14    154.57 o
  -3   3  14        0.66       16.21    128.48 o
  -2   3  14      179.98      347.82    213.06 o
  -1   3  14      546.98      651.94    169.81 o
   0   3  14      338.69      464.44    182.43 o
   1   3  14       18.02      294.16    187.66 o
   2   3  14      528.72      506.54    169.30 o
   3   3  14        5.97       18.97    164.54 o
   4   3  14       22.80     -108.89    262.62 o
   5   3  14      405.55      627.05    170.82 o
   6   3  14        1.57     -129.50    159.92 o
   7   3  14      422.78      412.71    176.12 o
   8   3  14        3.87     -262.62    262.62 o
   9   3  14      190.99      164.38    173.49 o
  10   3  14        7.85      202.15    282.58 o
  11   3  14      288.93     -100.74    276.79 o
  12   3  14      498.86      466.24    212.42 o
  13   3  14       99.36      116.99    186.94 o
  14   3  14      554.69      514.01    290.32 o
  15   3  14      221.71      409.54    231.73 o
  16   3  14     1619.93     1603.61    509.22 o
  17   3  14      652.30      742.99    342.46 o
  18   3  14      239.39     -166.27    207.93 o
  19   3  14       22.25     -184.91    184.91 o
  20   3  14      919.07     1459.69    270.36 o
  21   3  14        9.17     -193.11    514.95 o
  22   3  14      641.71      496.77    309.63 o
  23   3  14      254.51      151.14    239.31 o
  24   3  14      439.14      237.04    275.51 o
  25   3  14      543.07      506.92    212.68 o
  26   3  14     2551.76     2104.69    296.05 o
 -24   4  14     1202.96     1030.80    385.79 o
 -23   4  14        3.24      642.54    458.95 o
 -22   4  14      761.57      183.14    279.59 o
 -21   4  14      267.38       83.58    895.39 o
 -20   4  14      673.90      563.69    376.98 o
 -19   4  14      131.13      -37.41    385.55 o
 -18   4  14      196.25       45.06    359.83 o
 -17   4  14       35.94     -324.93    522.03 o
 -16   4  14       16.08      -38.94    314.76 o
 -15   4  14      174.07       91.49    573.53 o
 -14   4  14      123.73     -151.60    298.38 o
 -13   4  14      131.87     -314.77    314.77 o
 -12   4  14      140.75       89.58    280.61 o
 -11   4  14       90.01      115.63    200.26 o
 -10   4  14     1082.50     1193.27    303.75 o
  -9   4  14       67.20     -249.98    249.98 o
  -8   4  14      179.17        0.92    231.09 o
  -7   4  14        3.18     -101.29    386.21 o
  -6   4  14      697.87      859.76    194.03 o
  -5   4  14      123.51      -95.15    236.88 o
  -4   4  14     1735.28     1818.18    200.43 o
  -3   4  14       15.14      -35.37    176.59 o
  -2   4  14      616.66      621.51    184.72 o
  -1   4  14        6.99       38.01    167.36 o
   0   4  14      572.19      264.45    211.01 o
   1   4  14       20.02       72.58    499.50 o
   2   4  14     1653.10     1666.55    228.24 o
   3   4  14        0.04       24.23    226.58 o
   4   4  14       83.31     -218.70    222.46 o
   5   4  14        1.17     -187.39    231.08 o
   6   4  14     2274.34     2039.34    295.61 o
   7   4  14      137.21      281.84    424.84 o
   8   4  14     2831.47     2583.70    406.26 o
   9   4  14       59.71     -129.47    230.39 o
  10   4  14     2462.05     2165.21    278.59 o
  11   4  14      168.93      124.21    245.24 o
  12   4  14     3166.04     2530.62    270.80 o
  13   4  14        4.16      210.67    183.84 o
  14   4  14       87.37      134.54    249.35 o
  15   4  14       52.02      -42.75    405.52 o
  16   4  14      160.81       -8.28    116.34 o
  17   4  14       45.89     -135.44    313.44 o
  18   4  14      415.40      590.26    256.91 o
  19   4  14       10.61      106.96    242.79 o
  -8   5  14      810.39     1210.55    426.52 o
  -7   5  14        3.30      -40.62    315.44 o
  -6   5  14       21.99     -281.94    334.72 o
  -5   5  14        4.96      681.02    473.75 o
  -4   5  14       18.02      167.36    373.34 o
  -3   5  14      121.71        0.00    128.74 o
  -2   5  14       36.61      -12.87    534.26 o
  -1   5  14       75.30     -195.58    195.58 o
   0   5  14      373.19       15.02    249.31 o
   1   5  14       93.43      203.38    301.50 o
   2   5  14      754.75      527.76    255.92 o
   3   5  14       19.58     -221.74    221.74 o
 -34   1  15       75.29       87.84    249.82 o
 -33   1  15     1016.38      963.93    290.47 o
 -32   1  15      498.77      401.03    506.60 o
 -31   1  15     2597.12     1815.42    317.09 o
 -30   1  15        2.53       66.47    240.96 o
 -29   1  15     2610.48     2530.01    619.36 o
 -28   1  15      123.91     -113.08    212.99 o
 -27   1  15     2002.60     1760.56    239.67 o
 -26   1  15       33.26       29.05    308.97 o
 -25   1  15     5989.17     6008.59    324.74 o
 -24   1  15        0.60     -182.79    182.79 o
 -23   1  15     3895.08     4555.55    276.34 o
 -22   1  15        1.16      280.83    186.37 o
 -21   1  15     2031.70     2279.73    445.51 o
 -20   1  15       94.35      -14.52    173.81 o
 -19   1  15     4404.31     4910.73    260.09 o
 -18   1  15       19.20     -153.95    153.95 o
 -17   1  15     3645.35     4384.63    249.49 o
 -16   1  15        0.92      211.73    138.79 o
 -15   1  15     3824.59     4304.01    280.85 o
 -14   1  15      129.09      120.55    153.84 o
 -13   1  15      717.14      719.66    188.61 o
 -12   1  15      150.80      143.19    141.38 o
 -11   1  15     1318.12     1458.05    167.74 o
 -10   1  15        4.21        7.89    126.11 o
  -9   1  15     2940.88     3305.09    216.62 o
  -8   1  15       14.40      127.45    172.05 o
  -7   1  15     3691.07     3930.31    303.28 o
  -6   1  15      436.52      317.13    150.08 o
  -5   1  15    10104.22    10636.34    407.19 o
  -4   1  15      401.53      101.20    173.80 o
  -3   1  15     3496.56     3392.82    267.22 o
  -2   1  15      697.62      652.86    489.88 o
  -1   1  15     1310.10     1111.38    233.54 o
   0   1  15        1.56       71.10    212.42 o
   1   1  15      999.73      810.28    251.06 o
   2   1  15       93.34      494.16    217.10 o
   3   1  15       12.15       53.65    195.46 o
   4   1  15      530.41      497.23    315.42 o
   5   1  15       11.28       33.01    119.60 o
   6   1  15        4.13      253.93    393.29 o
   7   1  15        4.96        6.97    185.10 o
   8   1  15      767.82      817.85    164.42 o
   9   1  15      185.30      206.33    193.75 o
  10   1  15       19.45       -6.64    130.62 o
  11   1  15      325.27       17.45    146.28 o
  12   1  15     1032.80     1000.00    158.25 o
  13   1  15      569.97      684.04    180.89 o
  14   1  15       86.77      -49.52    154.10 o
  15   1  15        2.81      177.61    158.69 o
  16   1  15      231.21      474.36    157.31 o
  17   1  15      127.31       47.48    132.67 o
  18   1  15      443.02      445.60    233.02 o
  19   1  15     1289.15     1186.45    162.93 o
  20   1  15      165.70      339.89    148.36 o
  21   1  15      147.03      177.33    142.60 o
  22   1  15      695.26      373.40    147.77 o
  23   1  15       13.40      -43.46    171.17 o
  24   1  15       57.40      -59.95    155.79 o
  25   1  15      162.71       72.44    139.72 o
  26   1  15      216.01      157.05    165.26 o
  27   1  15       14.40       74.71    314.12 o
  28   1  15       95.31      423.99    199.81 o
  29   1  15     1366.51     1017.43    276.81 o
 -32   2  15       57.12      -94.45    423.55 o
 -31   2  15      875.15      -32.69    385.59 o
 -30   2  15      322.41      691.55    275.06 o
 -29   2  15      325.02      703.03    368.20 o
 -28   2  15      510.85      769.44    296.79 o
 -27   2  15       23.31     -341.25    341.25 o
 -26   2  15      132.48      153.73    281.90 o
 -25   2  15      118.63       52.60    359.14 o
 -24   2  15      448.14      713.03    424.85 o
 -23   2  15     2580.25     2928.86    347.36 o
 -22   2  15      454.41      257.65    286.31 o
 -21   2  15       50.83     -104.20    365.62 o
 -20   2  15       20.58     -165.83    165.83 o
 -19   2  15       29.28      -42.78    118.14 o
 -18   2  15      135.66      -37.18    247.59 o
 -17   2  15        3.77      122.73    205.34 o
 -16   2  15      108.38      449.66    226.21 o
 -15   2  15      636.76      917.27    195.14 o
 -14   2  15      351.93      653.77    193.19 o
 -13   2  15       15.42      -84.90    199.64 o
 -12   2  15      132.04       14.58    132.38 o
 -11   2  15      981.57      985.92    168.82 o
 -10   2  15        3.97      -12.44    172.83 o
  -9   2  15     1926.33     1720.81    180.03 o
  -8   2  15       79.41      -86.58    164.13 o
  -7   2  15     2310.80     2173.72    200.11 o
  -6   2  15      306.89      178.32    127.68 o
  -5   2  15     1837.06     1736.49    473.83 o
  -4   2  15       33.82      202.16    213.06 o
  -3   2  15       29.56     -140.97    140.97 o
  -2   2  15      170.20      212.46    139.77 o
  -1   2  15     2144.37     2151.05    182.87 o
   0   2  15        0.21      129.38    263.91 o
   1   2  15     3664.61     3684.21    275.99 o
   2   2  15      146.75      -20.48    155.80 o
   3   2  15     1927.57     1934.85    203.11 o
   4   2  15      144.81      102.35    142.49 o
   5   2  15     2293.91     2268.24    214.30 o
   6   2  15        4.46     -231.08    231.08 o
   7   2  15      147.67      142.12    169.50 o
   8   2  15        3.44       64.84    326.99 o
   9   2  15     1481.58     1523.01    234.33 o
  10   2  15       10.45       85.66    191.82 o
  11   2  15     6645.00     6359.86    603.48 o
  12   2  15       15.52      154.49    175.94 o
  13   2  15     4642.03     4951.40    276.32 o
  14   2  15       23.04      217.81    316.05 o
  15   2  15     3303.24     3383.75    535.05 o
  16   2  15        9.28      -63.53    334.72 o
  17   2  15     1301.05     1369.43    217.29 o
  18   2  15        3.34      248.45    225.29 o
  19   2  15      723.51      776.28    247.60 o
  20   2  15        5.43        3.87    118.30 o
  21   2  15      290.64      514.96    194.58 o
  22   2  15      658.10      473.24    175.59 o
  23   2  15      727.41      372.97    320.57 o
  24   2  15      258.05      369.11    160.28 o
  25   2  15     2894.81     2173.28    343.16 o
  26   2  15       56.48     -167.00    167.00 o
  27   2  15      231.31      323.53    239.54 o
 -27   3  15      217.03      144.48    299.04 o
 -26   3  15      167.37      160.21    391.37 o
 -25   3  15       34.47      292.91    278.72 o
 -24   3  15       20.77      475.47    308.69 o
 -23   3  15      147.13       69.90    332.23 o
 -22   3  15      204.69     -240.09    384.29 o
 -21   3  15      902.08      902.79    926.33 o
 -20   3  15      488.67      188.29    285.25 o
 -19   3  15        7.84       99.45    597.99 o
 -18   3  15      560.45      395.46    406.18 o
 -17   3  15      246.14      240.41    522.68 o
 -16   3  15        0.17     -191.96    245.96 o
 -15   3  15      458.45      303.55    234.24 o
 -14   3  15       73.05     -111.95    205.98 o
 -13   3  15        5.18       -9.57    208.26 o
 -12   3  15      593.25      767.25    295.47 o
 -11   3  15     1095.84      669.89    231.75 o
 -10   3  15      381.55      449.56    153.96 o
  -9   3  15      148.87       68.66    271.00 o
  -8   3  15      211.45      461.87    161.33 o
  -7   3  15       84.85       34.76    182.49 o
  -6   3  15      302.94       43.32    204.70 o
  -5   3  15       43.82      374.97    161.54 o
  -4   3  15       20.83     -172.29    174.05 o
  -3   3  15      464.86      268.03    174.06 o
  -2   3  15       12.79     -151.70    151.70 o
  -1   3  15     1956.90     1996.78    536.28 o
   0   3  15      389.86      600.77    565.82 o
   1   3  15       33.21      291.38    179.77 o
   2   3  15      518.61       94.68    203.10 o
   3   3  15      975.57      915.71    197.50 o
   4   3  15       28.90      454.76    495.00 o
   5   3  15      705.37     1004.01    310.28 o
   6   3  15      489.64      953.30    315.42 o
   7   3  15       22.77      -64.97    180.35 o
   8   3  15      145.51      303.09    204.69 o
   9   3  15      595.77      282.48    186.52 o
  10   3  15        1.98     -338.77    379.78 o
  11   3  15      138.63       61.80    184.84 o
  12   3  15       10.27      -50.09    148.68 o
  13   3  15       27.34       96.95    301.89 o
  14   3  15      255.00     -108.98    191.62 o
  15   3  15       54.58      -38.90    193.75 o
  16   3  15      131.79      210.53    263.91 o
  17   3  15      943.49      971.52    186.80 o
  18   3  15       48.98      142.90    203.79 o
  19   3  15        8.23      -88.07    188.91 o
  20   3  15        0.38     -213.53    213.53 o
  21   3  15       18.36     -221.60    290.46 o
  22   3  15      235.99      119.40    268.38 o
 -19   4  15      188.13      464.39    326.01 o
 -18   4  15       43.92     -304.34    469.89 o
 -17   4  15      609.71      565.29    352.76 o
 -16   4  15        4.25      300.71    619.23 o
 -15   4  15      174.02      586.12    356.89 o
 -14   4  15      244.67      121.48    778.88 o
 -13   4  15      641.63      676.58    289.94 o
 -12   4  15       11.37      196.73    406.17 o
 -11   4  15     1307.33     1441.45    275.23 o
 -10   4  15       38.00      -28.61    123.78 o
  -9   4  15      828.56      642.84    269.25 o
  -8   4  15        0.18     -225.75    225.75 o
  -7   4  15     1206.97     1625.69    307.81 o
  -6   4  15       55.43      100.52    202.91 o
  -5   4  15      417.41      463.19    359.83 o
  -4   4  15      264.95      383.47    202.67 o
  -3   4  15      887.75     1060.40    238.82 o
  -2   4  15      108.96      151.60    180.73 o
  -1   4  15     3111.23     3415.67    437.82 o
   0   4  15        2.95     -264.56    264.56 o
   1   4  15      504.88      536.23    230.45 o
   2   4  15       20.12     -136.20    211.82 o
   3   4  15     1791.60     1872.38    256.28 o
   4   4  15       40.05      -14.87    288.37 o
   5   4  15     1545.71     1544.63    246.27 o
   6   4  15      273.87      334.72    417.76 o
   7   4  15      461.91      211.01    188.32 o
   8   4  15       54.97     -110.51    270.35 o
   9   4  15      848.79     1060.89    301.91 o
  10   4  15      195.81     -285.57    611.51 o
  11   4  15       24.36      162.50    270.35 o
  12   4  15       20.61      115.61    201.35 o
  13   4  15      742.23      754.03    221.07 o
  14   4  15       20.13      515.96    287.52 o
 -32   0  16     3069.38     2619.13    499.62 o
 -31   0  16     1377.01     1677.63    502.13 o
 -30   0  16     2506.35     1771.77    458.39 o
 -29   0  16      112.74      231.73    334.72 o
 -28   0  16     5317.77     4621.03    508.73 o
 -27   0  16     1418.33     1001.69    323.17 o
 -26   0  16     1470.70     1532.16    319.31 o
 -25   0  16      106.28      217.57    280.65 o
 -24   0  16      786.68      723.55    336.03 o
 -23   0  16       20.27      399.09    363.04 o
 -22   0  16     1708.04     1650.65    312.88 o
 -21   0  16      379.15      244.61    244.61 o
 -20   0  16      205.36     -101.70    267.78 o
 -19   0  16       23.36     -178.95    281.94 o
 -18   0  16      880.28      890.93    230.46 o
 -17   0  16     1207.50     1098.24    293.55 o
 -16   0  16     1643.70     1017.17    260.09 o
 -15   0  16       43.64      -64.37    244.60 o
 -14   0  16     1362.52     1181.95    319.31 o
 -13   0  16       34.85      -64.37    218.85 o
 -12   0  16     4611.03     3727.17    346.44 o
 -11   0  16       13.62      101.70    281.94 o
 -10   0  16     2706.96     2469.78    327.07 o
  -9   0  16      442.98      155.78    221.44 o
  -8   0  16      166.01      191.82    229.16 o
  -7   0  16       62.90     -155.77    283.22 o
  -6   0  16       60.49       64.37    270.35 o
  -5   0  16      292.90      617.96    231.73 o
  -4   0  16      422.44      231.74    258.77 o
  -3   0  16      220.17     -128.74    257.48 o
  -2   0  16      190.65      -51.50    243.32 o
  -1   0  16      118.70      436.42    256.19 o
   0   0  16     3727.20     4437.77    423.69 o
   1   0  16        3.42      270.35    283.22 o
   2   0  16     2196.20     1725.42    386.29 o
   3   0  16      183.97     -115.87    307.69 o
   4   0  16     1895.97     2392.34    576.84 o
   5   0  16       24.89     -450.58    450.58 o
   6   0  16     1685.04     2966.55    605.16 o
   7   0  16      174.14     1470.20    504.66 o
   8   0  16     1845.24     3128.82    596.15 o
   9   0  16      130.21      -12.87    520.11 o
  10   0  16      523.72      204.70    243.32 o
  11   0  16       29.65      359.18    283.22 o
  12   0  16     2069.55     1829.68    242.07 o
  13   0  16      164.44     -141.61    205.98 o
  14   0  16     3549.88     3536.19    297.47 o
  15   0  16        8.73      -91.40    181.52 o
  16   0  16     2647.99     2819.97    289.72 o
  17   0  16       31.06     -230.44    230.44 o
  18   0  16     3951.00     4272.89    341.26 o
  19   0  16      113.72      155.77    193.11 o
  20   0  16       95.18      372.05    218.86 o
  21   0  16        1.29      101.70    243.31 o
  22   0  16       52.74      115.86    193.11 o
  23   0  16       33.21      -64.37    244.60 o
  24   0  16      149.80        0.00    128.74 o
  25   0  16        6.18       64.37    205.98 o
  26   0  16       72.47     -243.32    243.32 o
 -31   1  16       68.99       32.33    298.66 o
 -30   1  16       23.44     -117.60    204.53 o
 -29   1  16       50.43       71.41    208.92 o
 -28   1  16      439.49      227.99    265.34 o
 -27   1  16       19.82     -141.69    212.42 o
 -26   1  16      123.16      -10.74    214.38 o
 -25   1  16      323.14      240.15    218.34 o
 -24   1  16     1040.85     1092.87    262.86 o
 -23   1  16      287.04      562.64    206.63 o
 -22   1  16     2631.94     2438.42    221.47 o
 -21   1  16       66.79     -191.62    191.62 o
 -20   1  16      207.73      338.33    195.21 o
 -19   1  16      201.27      428.50    215.86 o
 -18   1  16     2156.43     2746.99    197.57 o
 -17   1  16      118.69       -1.51    211.78 o
 -16   1  16      586.00      690.96    195.08 o
 -15   1  16       33.78      -63.39    154.30 o
 -14   1  16      948.37      894.32    311.57 o
 -13   1  16       42.65     -159.24    184.56 o
 -12   1  16     3865.27     4240.71    292.98 o
 -11   1  16        8.69       12.08    177.40 o
 -10   1  16     2331.35     2522.01    244.44 o
  -9   1  16        6.97      -80.30    216.21 o
  -8   1  16       60.65      217.32    167.80 o
  -7   1  16        5.57      276.82    182.81 o
  -6   1  16      578.77      317.96    229.48 o
  -5   1  16       14.14       88.48    250.39 o
  -4   1  16     1458.25     1181.45    249.78 o
  -3   1  16       43.93      -10.73    289.66 o
  -2   1  16     3102.98     3082.71    265.36 o
  -1   1  16        2.11      -31.90    296.10 o
   0   1  16     2163.19     1990.23    275.49 o
   1   1  16       72.35     -238.17    238.17 o
   2   1  16     1238.25     1633.24    287.76 o
   3   1  16       86.24     -112.45    188.48 o
   4   1  16       28.49      107.83    269.71 o
   5   1  16      184.42      242.98    168.27 o
   6   1  16     1347.25     1371.49    218.88 o
   7   1  16      110.48     -144.42    144.42 o
   8   1  16      788.50      544.52    191.17 o
   9   1  16       49.07      244.55    216.66 o
  10   1  16      172.32      321.36    178.75 o
  11   1  16      253.81      265.60    327.00 o
  12   1  16     1498.23     1627.27    276.18 o
  13   1  16        1.65      -37.59    181.61 o
  14   1  16      393.68      345.11    158.48 o
  15   1  16      260.23      633.06    173.80 o
  16   1  16      350.56      423.83    172.05 o
  17   1  16      119.70      293.30    169.80 o
  18   1  16        2.95       31.50    154.21 o
  19   1  16      103.25      -69.71    166.40 o
  20   1  16       85.88       49.41    176.91 o
  21   1  16      371.39      218.59    172.96 o
  22   1  16     1227.59     1126.71    238.19 o
  23   1  16       25.37     -132.88    173.16 o
  24   1  16      380.10      204.93    359.83 o
  25   1  16      334.66      217.57    180.25 o
 -28   2  16      437.74      268.89    275.31 o
 -27   2  16      303.81       58.70    295.49 o
 -26   2  16      218.27       54.84    398.78 o
 -25   2  16       83.44      422.66    362.51 o
 -24   2  16      152.23      295.24    643.69 o
 -23   2  16       24.01      -37.67    373.98 o
 -22   2  16      186.85      335.35    267.96 o
 -21   2  16       11.21       87.47    309.63 o
 -20   2  16      174.75     -110.07    323.46 o
 -19   2  16       13.84      303.40    229.39 o
 -18   2  16       39.53      155.70    232.61 o
 -17   2  16       42.07      171.19    200.28 o
 -16   2  16      933.42      752.35    267.10 o
 -15   2  16      200.68      293.79    260.23 o
 -14   2  16      107.46     -124.67    124.67 o
 -13   2  16       18.19       32.73    176.75 o
 -12   2  16     1110.28      916.59    240.12 o
 -11   2  16      131.60      167.36    176.67 o
 -10   2  16      973.75      718.78    150.80 o
  -9   2  16       38.54      100.60    424.83 o
  -8   2  16      106.86      117.00    218.86 o
  -7   2  16       13.10       72.28    205.34 o
  -6   2  16       66.99      -84.76    161.74 o
  -5   2  16       93.77      217.74    269.06 o
  -4   2  16      130.95     -207.34    271.00 o
  -3   2  16       64.58     -114.58    244.60 o
  -2   2  16      294.23      203.99    166.04 o
  -1   2  16      457.56      526.60    327.65 o
   0   2  16     2488.89     2650.02    334.14 o
   1   2  16      113.41      569.77    210.34 o
   2   2  16     1740.29     1747.88    263.31 o
   3   2  16      223.66      331.01    209.76 o
   4   2  16       31.02      -89.99    153.60 o
   5   2  16       94.44       54.99    163.25 o
   6   2  16      120.86       80.78    327.64 o
   7   2  16      185.83     -118.25    237.52 o
   8   2  16      249.04      506.79    212.41 o
   9   2  16        5.01      -25.40    115.03 o
  10   2  16      211.32      422.44    225.27 o
  11   2  16       31.39      278.30    206.25 o
  12   2  16      932.78      421.92    185.49 o
  13   2  16        6.29     -179.67    179.67 o
  14   2  16      680.05      669.39    218.03 o
  15   2  16       28.03     -172.50    194.65 o
  16   2  16     1236.70     1602.50    347.63 o
  17   2  16       64.08       89.00    214.29 o
  18   2  16      390.09      232.92    182.81 o
  19   2  16       64.02      186.85    226.65 o
  20   2  16      175.78      -78.17    241.54 o
  21   2  16        4.23      175.96    196.28 o
  22   2  16       13.32     -199.98    218.01 o
  23   2  16        0.77     -212.42    212.42 o
 -23   3  16      110.07     -208.76    275.54 o
 -22   3  16      459.57      271.50    346.96 o
 -21   3  16      445.24       50.02    499.52 o
 -20   3  16     2691.14     3008.89    428.44 o
 -19   3  16       44.10     -250.30    298.78 o
 -18   3  16     4962.59     4852.85    495.39 o
 -17   3  16        4.35      118.29    396.79 o
 -16   3  16      952.44      902.48    311.03 o
 -15   3  16        1.13     -388.14    388.14 o
 -14   3  16     4615.28     4455.92    356.48 o
 -13   3  16       23.48      268.65    250.09 o
 -12   3  16     3222.70     3054.31    268.49 o
 -11   3  16       23.48     -127.77    183.20 o
 -10   3  16     4176.26     3749.44    259.65 o
  -9   3  16       18.92      143.35    191.63 o
  -8   3  16     5173.83     4716.04    318.40 o
  -7   3  16       29.27     -152.92    307.68 o
  -6   3  16     2166.57     2276.72    280.05 o
  -5   3  16        1.09      -23.24    143.31 o
  -4   3  16     3055.84     2914.19    261.87 o
  -3   3  16      214.80      283.26    173.76 o
  -2   3  16     1137.94      855.11    229.28 o
  -1   3  16        0.74      202.39    237.23 o
   0   3  16     1358.17     1624.08    222.91 o
   1   3  16      358.84      536.95    259.83 o
   2   3  16     2594.45     2515.33    241.99 o
   3   3  16       34.62      253.91    176.51 o
   4   3  16      898.05     1288.72    249.94 o
   5   3  16      106.46       54.92    308.33 o
   6   3  16      367.86      134.51    455.74 o
   7   3  16      529.09      456.28    203.44 o
   8   3  16      781.20      761.66    240.64 o
   9   3  16      256.25      392.00    184.72 o
  10   3  16      154.87      121.96    193.33 o
  11   3  16      127.85      202.38    231.31 o
  12   3  16      229.45      181.06    528.48 o
  13   3  16      134.78      202.72    174.39 o
  14   3  16      526.61      474.63    174.12 o
  15   3  16      404.48      196.03    326.36 o
  16   3  16      328.44       54.05    237.44 o
  17   3  16      427.75      297.28    203.64 o
 -11   4  16        0.61      -71.60    324.66 o
 -10   4  16      300.86      475.05    263.53 o
  -9   4  16      112.18     -258.71    433.21 o
  -8   4  16       38.99      138.13    303.64 o
  -7   4  16        0.05      -47.68    119.60 o
  -6   4  16        7.79     -109.56    283.22 o
  -5   4  16       20.92      244.42    502.08 o
  -4   4  16      218.78       21.93    225.81 o
  -3   4  16        0.37       64.37    238.16 o
  -2   4  16        0.09      -61.13    192.28 o
  -1   4  16       87.38      -59.16    236.88 o
   0   4  16      168.04      159.86    191.75 o
   1   4  16       17.38      -78.31    192.70 o
   2   4  16       81.37     -312.37    323.13 o
   3   4  16        0.53     -178.04    206.90 o
   4   4  16      251.17       12.02    296.10 o
   5   4  16      106.14      142.30    250.24 o
   6   4  16       96.26     -133.90    171.17 o
 -27   1  17     1175.46     1306.06    280.46 o
 -26   1  17        5.12     -239.19    262.84 o
 -25   1  17      117.49     -267.74    267.74 o
 -24   1  17      372.10      211.83    276.79 o
 -23   1  17      155.78     -138.08    404.88 o
 -22   1  17       13.18     -194.65    194.65 o
 -21   1  17      432.41      343.79    216.22 o
 -20   1  17       40.76     -262.15    262.15 o
 -19   1  17      889.64     1534.30    291.77 o
 -18   1  17       14.04     -198.38    198.38 o
 -17   1  17     1682.66     1628.74    328.33 o
 -16   1  17      252.39     -102.11    360.47 o
 -15   1  17     3725.33     3546.92    560.82 o
 -14   1  17      103.66     -144.00    267.04 o
 -13   1  17     3374.29     3659.02    376.66 o
 -12   1  17        8.89      -32.71    340.51 o
 -11   1  17      884.67      664.84    235.15 o
 -10   1  17        7.92      -44.73    239.84 o
  -9   1  17     1023.71     1161.50    232.01 o
  -8   1  17      159.56      563.31    254.81 o
  -7   1  17     1217.21     1467.08    400.41 o
  -6   1  17       25.60      397.30    213.40 o
  -5   1  17     1502.06     1660.64    258.15 o
  -4   1  17      207.97       43.95    294.81 o
  -3   1  17     2309.80     2851.54    310.53 o
  -2   1  17      270.34      110.73    327.00 o
  -1   1  17     2335.74     2762.42    323.10 o
   0   1  17      109.90       91.39    221.74 o
   1   1  17     1511.62     1647.65    273.89 o
   2   1  17        9.38      -65.26    209.37 o
   3   1  17     2135.72     2184.10    265.58 o
   4   1  17       66.60      270.35    200.74 o
   5   1  17     3651.84     4196.56    434.62 o
   6   1  17       29.71       93.17    218.85 o
   7   1  17     2711.98     2682.32    262.44 o
   8   1  17      305.42      165.69    171.10 o
   9   1  17     3109.23     3409.28    301.50 o
  10   1  17        3.11       99.84    186.67 o
  11   1  17      751.75      798.96    385.59 o
  12   1  17       73.95     -123.19    175.94 o
  13   1  17       74.24      146.58    181.61 o
  14   1  17      419.30      484.65    183.93 o
  15   1  17       41.62      -77.58    201.99 o
  16   1  17      115.44      119.63    186.03 o
  17   1  17       24.90     -244.00    244.00 o
  18   1  17      465.75      573.67    171.91 o
  19   1  17     1335.17     1082.44    243.14 o
  20   1  17      116.12      195.34    190.85 o
  21   1  17      973.16      884.12    186.30 o
 -24   2  17        1.41     -297.36    297.36 o
 -23   2  17     1743.12     1899.05    337.40 o
 -22   2  17        4.74     -317.45    317.45 o
 -21   2  17     1495.86     1602.70    335.50 o
 -20   2  17       12.11       37.48    269.62 o
 -19   2  17     1009.67     2072.44    393.97 o
 -18   2  17      198.95       26.93    290.54 o
 -17   2  17     1364.06     1193.19    251.79 o
 -16   2  17        7.84      159.42    165.92 o
 -15   2  17     2454.15     2210.43    248.30 o
 -14   2  17        0.57     -228.01    263.91 o
 -13   2  17     1048.15     1013.52    487.31 o
 -12   2  17       30.45      -54.60    146.39 o
 -11   2  17      494.64      321.76    193.78 o
 -10   2  17       23.14     -153.70    166.58 o
  -9   2  17      717.30      804.35    212.48 o
  -8   2  17       42.57      -65.82    283.22 o
  -7   2  17      780.48      728.16    206.64 o
  -6   2  17      102.29     -230.44    230.44 o
  -5   2  17      521.06      642.41    238.17 o
  -4   2  17       40.97       10.94    188.32 o
  -3   2  17       28.47      244.21    374.63 o
  -2   2  17       61.13      133.11    251.04 o
  -1   2  17       19.94      -87.87    198.01 o
   0   2  17      272.42      362.28    220.64 o
   1   2  17       50.82      193.11    172.72 o
   2   2  17       35.98      274.86    207.56 o
   3   2  17       25.46      191.82    215.72 o
   4   2  17      442.91      399.82    327.65 o
   5   2  17      135.76     -197.23    197.23 o
   6   2  17        9.76     -162.29    189.71 o
   7   2  17      401.87      769.40    195.22 o
   8   2  17       53.16     -218.85    218.85 o
   9   2  17      232.06      351.56    228.40 o
  10   2  17      935.80      713.16    257.97 o
  11   2  17       36.03      190.28    424.83 o
  12   2  17        4.13      101.73    203.44 o
  13   2  17       12.55      167.74    185.96 o
  14   2  17      144.06      167.49    231.73 o
  15   2  17      366.10      184.61    245.25 o
  16   2  17       59.82      124.54    579.32 o
  17   2  17      619.11      827.02    289.03 o
  18   2  17      140.13      269.04    451.23 o
 -17   3  17      728.33      465.55    420.67 o
 -16   3  17       76.94     -191.98    534.26 o
 -15   3  17      662.81      622.79    303.93 o
 -14   3  17       24.46        9.14    241.53 o
 -13   3  17       13.12       64.01    252.36 o
 -12   3  17       21.62      284.54    297.37 o
 -11   3  17        1.41      188.14    203.57 o
 -10   3  17      412.10      505.22    180.06 o
  -9   3  17      541.86      424.83    258.13 o
  -8   3  17      144.18       58.16    189.80 o
  -7   3  17        0.11       58.43    165.05 o
  -6   3  17      267.17      499.43    206.90 o
  -5   3  17       63.83     -148.36    148.36 o
  -4   3  17      464.05      275.35    216.66 o
  -3   3  17        7.02        7.78    118.14 o
  -2   3  17        8.77      -60.83    203.82 o
  -1   3  17       97.71       25.75    239.01 o
   0   3  17      582.38      682.24    210.67 o
   1   3  17      988.07      918.55    256.88 o
   2   3  17     1217.59     1235.03    247.01 o
   3   3  17      189.35      -85.44    328.29 o
   4   3  17      466.14      242.56    241.49 o
   5   3  17       52.82       49.08    406.17 o
   6   3  17        6.87     -223.39    223.39 o
   7   3  17     1566.10     1304.16    274.90 o
   8   3  17      219.73      365.55    278.08 o
   9   3  17      109.26     -122.55    295.45 o
  10   3  17       11.89      137.37    250.49 o
  11   3  17       67.17       64.14    249.33 o
 -23   0  18      293.65      191.82    333.44 o
 -22   0  18     3675.91     3362.28    395.34 o
 -21   0  18        3.56      -12.87    260.05 o
 -20   0  18     2380.65     2724.59    437.79 o
 -19   0  18        6.13     -307.68    307.68 o
 -18   0  18     1144.06     1470.31    339.90 o
 -17   0  18      202.35      578.04    267.78 o
 -16   0  18     4870.83     4438.00    484.24 o
 -15   0  18      180.18      321.85    256.19 o
 -14   0  18     1141.59      987.51    306.42 o
 -13   0  18        7.86     -141.61    283.22 o
 -12   0  18      497.36      723.53    269.07 o
 -11   0  18      207.62      567.74    280.65 o
 -10   0  18       38.73      -51.50    256.19 o
  -9   0  18      222.90     -269.07    269.07 o
  -8   0  18       68.33      411.96    323.13 o
  -7   0  18       58.14      -91.40    387.50 o
  -6   0  18     5385.34     3741.46    444.34 o
  -5   0  18      299.69      -64.37    310.26 o
  -4   0  18     9336.51    10136.76    776.88 o
  -3   0  18        6.92      101.70    359.18 o
  -2   0  18     3436.56     3429.24    544.71 o
  -1   0  18        7.51      811.05    594.77 o
   0   0  18      164.75      270.35    646.27 o
   1   0  18      258.32      178.95    410.68 o
   2   0  18      424.33     1470.23    513.68 o
   3   0  18       28.32     1277.08    673.30 o
   4   0  18      217.88     -436.43    502.08 o
   5   0  18      296.34      399.10    516.25 o
   6   0  18       30.33     -308.97    399.09 o
   7   0  18      199.68      -38.62    363.05 o
   8   0  18      115.01      -51.50    397.80 o
   9   0  18        4.06      -91.40    321.84 o
  10   0  18     1742.46     1368.67    260.09 o
  11   0  18      997.34     1368.59    260.07 o
  12   0  18      212.57      489.21    230.44 o
  13   0  18       31.45     -178.95    230.44 o
  14   0  18      468.05      281.95    254.91 o
  15   0  18      212.75       38.62    258.77 o
  16   0  18      143.91      589.62    231.73 o
  17   0  18      539.06      669.46    247.19 o
 -22   1  18      490.80      -25.73    655.30 o
 -21   1  18      318.45      119.55    278.02 o
 -20   1  18       29.58      117.48    319.05 o
 -19   1  18       34.32      260.08    224.99 o
 -18   1  18      110.85      230.23    365.62 o
 -17   1  18       22.32       83.54    295.70 o
 -16   1  18        6.40      899.00    365.37 o
 -15   1  18       62.30      -23.88    204.18 o
 -14   1  18      307.81      281.17    295.79 o
 -13   1  18        2.34      359.18    253.98 o
 -12   1  18      366.38      196.19    239.21 o
 -11   1  18      155.57       48.88    253.95 o
 -10   1  18      159.02      270.42    246.24 o
  -9   1  18       79.01      223.61    234.05 o
  -8   1  18     1068.45     1162.74    278.37 o
  -7   1  18       25.09      160.74    221.91 o
  -6   1  18      359.81       -2.90    663.66 o
  -5   1  18       33.79      -37.50    275.51 o
  -4   1  18     1542.28     1455.04    251.67 o
  -3   1  18        8.33      -13.78    294.45 o
  -2   1  18      527.63     1150.85    333.11 o
  -1   1  18        1.31     -156.81    243.38 o
   0   1  18      147.20     -231.22    231.22 o
   1   1  18       37.24      107.51    195.56 o
   2   1  18       89.67      -74.61    187.42 o
   3   1  18       17.04      163.71    183.81 o
   4   1  18      783.64      293.24    189.72 o
   5   1  18      109.42       12.87    314.12 o
   6   1  18     1113.47     1214.09    225.30 o
   7   1  18       43.01      -44.04    121.24 o
   8   1  18       27.36       23.33    224.26 o
   9   1  18       55.59     -240.52    728.66 o
  10   1  18      156.61     -142.47    520.75 o
  11   1  18        0.01     -105.78    377.84 o
  12   1  18      793.27      723.38    250.09 o
  13   1  18        3.55      100.86    410.67 o
  14   1  18      312.24      268.65    221.15 o
  15   1  18        0.39      229.57    198.84 o
  16   1  18      528.89      704.60    211.01 o
 -18   2  18     1106.70     1402.28    444.83 o
 -17   2  18      137.10      220.18    263.88 o
 -16   2  18       95.13      115.39    166.18 o
 -15   2  18      311.02      138.64    192.29 o
 -14   2  18      589.43      270.46    197.70 o
 -13   2  18        0.13       30.55    232.37 o
 -12   2  18      253.93      828.42    547.79 o
 -11   2  18      136.81     -105.34    185.78 o
 -10   2  18       14.61      -64.11    187.69 o
  -9   2  18        9.88       35.74    200.32 o
  -8   2  18        4.19      247.37    163.35 o
  -7   2  18        8.41      170.21    221.36 o
  -6   2  18      110.14     -133.42    156.19 o
  -5   2  18       22.85      -85.14    210.96 o
  -4   2  18       93.34      365.32    204.09 o
  -3   2  18       26.54      -21.97    177.85 o
  -2   2  18       42.24     -138.98    283.22 o
  -1   2  18      407.51      -45.89    568.39 o
   0   2  18      677.18      511.29    529.14 o
   1   2  18        0.99       25.40    115.03 o
   2   2  18        3.90       47.21    392.65 o
   3   2  18       70.84      176.41    404.24 o
   4   2  18      655.28      470.94    204.06 o
   5   2  18      410.65      611.19    220.86 o
   6   2  18        8.34      220.62    262.26 o
   7   2  18        1.71     -171.91    279.17 o
   8   2  18      159.31        8.54    221.49 o
   9   2  18       79.13      -74.21    230.44 o
  10   2  18      151.55      -17.18    321.85 o
  11   2  18       33.93      135.78    197.21 o
 -14   1  19       37.61      222.73    244.46 o
 -13   1  19       80.56      -63.82    386.21 o
 -12   1  19       58.43      251.97    253.50 o
 -11   1  19       72.57       96.47    262.90 o
 -10   1  19        0.05      107.48    296.74 o
  -9   1  19      242.55      125.85    274.64 o
  -8   1  19      221.67      623.13    285.26 o
  -7   1  19      923.87     1056.45    358.15 o
  -6   1  19        1.86      113.93    411.32 o
  -5   1  19      753.91     1323.73    736.42 o
  -4   1  19        0.53       37.75    362.13 o
  -3   1  19       16.24     -231.73    372.05 o
  -2   1  19      112.24      259.54    662.36 o
  -1   1  19       81.09       19.29    192.76 o
   0   1  19       80.00      -19.72    435.78 o
   1   1  19      396.30       -1.87    222.89 o
   2   1  19      131.33      263.69    211.24 o
   3   1  19     2180.70     2616.28    365.68 o
   4   1  19        3.15      135.43    629.53 o
   5   1  19     1331.86     1836.04    522.08 o
   6   1  19        1.12      -15.04    206.34 o
   7   1  19      648.38      714.91    272.39 o
   8   1  19      290.93      464.79    269.36 o
 
